# Supplementary material for: Genome-wide metabolite quantitative trait loci analysis (mQTL) in red blood cells from volunteer blood donors
Source: J Biol Chem. 2022 Nov 15;298(12):102706. doi: 10.1016/j.jbc.2022.102706 (PMC9763692; doi:10.1016/j.jbc.2022.102706)
Supplement: Supplementary table [file mmc1.xlsx]

## Sheet: Legend
Supplementary Table for the manuscript
Genome-wide metabolite quantitative trait loci analysis (mQTL) in red blood cells from volunteer blood donors
Amy Moore,1 Michael P Busch,2 Karolina Dziewulska,3 Richard O. Francis,4 Eldad A. Hod,4 James C Zimring,3 Angelo D’Alessandro,4,# Grier P Page,1,*
1) Division of Biostatistics and Epidemiology, RTI International, Atlanta, GA, USA
2) Vitalant Research Institute, San Francisco, CA, USA
3) Department of Pathology, University of Virginia School of Medicine, Charlottesville, VA, USA
4) Department of Pathology and Cell Biology, Columbia University Medical Center, New York, NY, USA
5) Department of Biochemistry and Molecular Genetics, University of Colorado Denver – Anschutz Medical Campus, Aurora, CO, USA;
*Corresponding authors:
Grier P Page, PhD
RTI International
Division of Biostatistics and Epidemiology
2987 Clairmont Rd, Suite 400
Atlanta, Georgia 30340, USA.
Phone:# 770.407.4907
E-mail: gpage@rti.org
Angelo D’Alessandro, PhD
Department of Biochemistry and Molecular Genetics
University of Colorado Anschutz Medical Campus
12801 East 17th Ave., Aurora, CO 80045
Phone # 303-724-0096
E-mail: angelo.dalessandro@ucdenver.edu
Running title: mQTL in RBCs from blood donors
Sheet 1	Curated GWA Hits
Sheet 2	All GWA hits
Sheet 3	Sensitivity Analyses
Sheet 4	Previously identified hits

## Sheet: Curated GWA hits
Supplementary Table 1. Results from the mQTL analysis of the REDS III pilot study
Metabolite	Lambda	N	Beta (aditive)	SE of beta (additive)	P	Variant	Chr	Position	Locus Start Position	Locus Stop Position	A1 (Effect allele)	A2	Frequency of A1	Imputation R2
AA	1.031	243	0.461181	0.0826732	2.42795e-08	rs174528	11	61543499	61043499	62043499	T	C	0.597041	0.862353
acetyl-carnitine	0.988	243	0.612578	0.106453	8.69266e-09	rs72939920	6	110762453	110262453	111262453	A	T	0.821387	0.994236
acyl-C18:2	0.972	243	1.89257	0.338826	2.32802e-08	rs148454078	1	102990191	102490191	103490191	C	A	0.98096	0.919681
ADP	1.036	243	-0.855228	0.153821	2.69943e-08	rs191154523	11	100419120	99919120	100919120	T	C	0.929075	0.81771
		243	-0.934912	0.166942	2.14079e-08	rs3851004	16	12071159	11571159	12571159	C	A	0.964272	0.843458
		243	-1.48497	0.272405	4.9994e-08	rs112240845	23	6113310	5613310	6613310	G	A	0.989997	0.874375
ADP-D-ribose	0.988	243	-0.387045	0.0699514	3.14699e-08	rs755059	5	5419844	4919844	5919844	C	T	0.57271	0.986401
Allantoate	0.99	243	-2.90193	0.527493	3.76868e-08	rs76272296	4	161124915	160624915	161624915	G	A	0.989024	0.836501
		243	-2.91346	0.530923	4.07575e-08	rs117974950	7	83738297	83238297	84238297	T	C	0.989195	0.802797
		243	-1.98804	0.362496	4.15089e-08	rs77743650	8	5778095	5278095	6278095	G	T	0.98187	1
		243	-2.7374	0.490215	2.3494e-08	rs117829521	12	23037472	22537472	23537472	A	G	0.985929	0.942514
Arachidonic Acid	1.011	243	1.39631	0.237434	4.08204e-09	rs113054539	9	132719371	132219371	133219371	C	A	0.974108	0.937907
		243	3.09133	0.517331	2.29335e-09	rs72971976	18	69862619	69362619	70362619	C	T	0.987239	0.89418
Arg (uM)	1.064	243	-1.47683	0.266248	2.9091e-08	rs60580226	2	36928138	36428138	37428138	T	G	0.976118	0.942864
		243	1.73616	0.317955	4.75075e-08	rs73360678	17	72302716	71802716	72802716	A	C	0.97734	0.840565
Asp (uM)	1.021	243	-0.541305	0.0931736	6.26076e-09	rs1412986	9	71377966	70877966	71877966	C	T	0.533436	0.973714
ATP (consider breakdown) (uM)	1.04	243	1.33477	0.236872	1.75074e-08	rs114129368	2	172435319	171935319	172935319	A	G	0.973773	0.954976
Biliverdin	1.057	243	-1.47832	0.26941	4.08239e-08	rs111366223	5	39216949	38716949	39716949	A	G	0.968773	0.897371
Biliverdin.1	1.057	243	-1.47832	0.26941	4.08239e-08	rs111366223	5	39216949	38716949	39716949	A	G	0.968773	0.897371
Bisphenol A	1.028	243	-0.593094	0.103272	9.29983e-09	rs6974062	7	47061448	46561448	47561448	A	G	0.726754	0.991049
Butanoic acid	0.996	243	-0.326896	0.0597134	4.38956e-08	rs8019612	14	29822421	29322421	30322421	A	T	0.417587	0.991487
Choline	0.96	243	0.872446	0.0719073	7.06775e-34	rs2047287	1	213063767	212563767	213563767	A	G	0.493384	0.996594
cis-p-Coumarate	1.011	243	0.52354	0.0930516	1.84073e-08	rs4807491	19	3607681	3107681	4107681	G	A	0.371565	0.970798
Citrate	1.069	243	-1.05097	0.182842	9.03222e-09	rs144125451	23	5982881	5482881	6482881	C	T	0.962834	0.956451
		243	-1.24649	0.219978	1.45803e-08	rs113490515	23	29910822	29410822	30410822	C	T	0.982194	0.968061
CMP-N-acetylneuraminate	0.992	243	-0.795588	0.142157	2.18666e-08	rs76338299	4	111019762	110519762	111519762	G	T	0.910677	0.987848
D-Arabitol	1.023	243	2.37998	0.430186	3.15799e-08	rs71308182	3	178143910	177643910	178643910	C	T	0.985883	0.855906
		243	1.86012	0.325416	1.08978e-08	rs75287013	9	135567357	135067357	136067357	G	T	0.98909	0.806136
D-glucono-1,5-lactone	0.996	243	0.398454	0.0685684	6.20844e-09	rs17521284	5	136345401	135845401	136845401	A	G	0.734596	1
D-Glucose (mM) (uM)	0.978	243	-0.50302	0.0873679	8.53727e-09	rs2797826	9	136629399	136129399	137129399	G	A	0.586908	0.956231
D-Glucose 6-phosphate	0.975	243	1.01168	0.182607	3.0212e-08	rs76059814	2	101821213	101321213	102321213	T	A	0.929233	0.842753
		243	1.07777	0.197253	4.65795e-08	rs72729084	5	27428887	26928887	27928887	T	C	0.941983	0.98001
		243	0.477059	0.0820584	6.11243e-09	rs3859206	17	80693128	80193128	81193128	G	A	0.491843	0.991008
D-Rhamnose	1.057	243	1.65097	0.287363	9.17896e-09	rs28939968	2	113822156	113322156	114322156	T	C	0.986191	0.990428
		243	1.26933	0.222548	1.17287e-08	rs149423244	5	130468137	129968137	130968137	G	A	0.974806	0.982597
		243	1.47157	0.265183	2.86878e-08	rs60841082	6	10723728	10223728	11223728	T	G	0.978845	1
		243	1.86879	0.32885	1.32504e-08	rs11961146	6	21454323	20954323	21954323	A	G	0.985257	0.951165
		243	1.45164	0.246272	3.75913e-09	rs73989305	17	50450512	49950512	50950512	C	G	0.98844	0.948016
		243	-0.435726	0.0765709	1.26675e-08	rs2101645	19	49331269	48831269	49831269	G	A	0.739551	0.851163
Dehydroascorbate	1.044	243	-1.77415	0.305965	6.68951e-09	rs55869579	1	35509445	35009445	36009445	T	A	0.984915	0.852573
		243	-1.65845	0.297938	2.60016e-08	rs78718182	19	7110259	6610259	7610259	C	T	0.97069	0.961844
		243	-1.29214	0.225518	1.00636e-08	rs75833713	19	19309704	18809704	19809704	G	A	0.976687	1
Dihomo-g-Linolenic Acid	0.976	243	2.65693	0.450915	3.80839e-09	rs74677677	15	35313729	34813729	35813729	T	C	0.989608	0.891618
Diphosphate	1.078	243	-1.38931	0.240267	7.36604e-09	rs79566085	2	15054811	14554811	15554811	G	A	0.986629	0.961221
		243	-1.46564	0.263731	2.73934e-08	rs143554311	5	171584615	171084615	172084615	G	A	0.976965	0.838656
		243	-1.5214	0.276802	3.87738e-08	rs57365767	6	167785889	167285889	168285889	G	A	0.969577	0.921906
		243	-1.02427	0.178943	1.04044e-08	rs77520851	20	14041062	13541062	14541062	A	G	0.972853	0.946301
		243	-1.31293	0.232516	1.63631e-08	rs9619316	22	33288694	32788694	33788694	C	T	0.96952	0.827882
Docosahexaenoic Acid	1.009	243	0.808327	0.12841	3.07615e-10	rs28603189	8	6438503	5938503	6938503	A	G	0.89138	0.99257
Dopamine	1.093	243	-2.03115	0.339695	2.24051e-09	rs73734208	6	37579938	37079938	38079938	A	T	0.982085	0.855372
		243	-1.50531	0.25453	3.33742e-09	rs59205756	9	100422082	99922082	100922082	G	T	0.939155	0.987341
		243	1.64522	0.275866	2.46382e-09	rs79375490	12	26917380	26417380	27417380	G	C	0.964147	0.987796
		243	-1.06678	0.194897	4.41089e-08	rs1050828	23	153764217	153264217	154264217	C	T	0.985729	1
DPA(FA22:5)	0.996	243	-0.432322	0.0769097	1.89676e-08	rs13250197	8	14094093	13594093	14594093	C	G	0.637667	0.988425
		243	-2.47762	0.44822	3.2448e-08	chr13:110263828	13	110263828	109763828	110763828	G	A	0.989789	0.817234
ERGOTHIONEINE	1.001	243	0.659001	0.120116	4.10274e-08	rs10110204	8	104971817	104471817	105471817	A	C	0.922289	0.973223
		243	0.39192	0.0705064	2.71878e-08	rs3764665	19	13440982	12940982	13940982	C	T	0.751912	0.975211
Ethyl-Glucoronide	1.042	243	0.734841	0.133282	3.51907e-08	rs28620109	7	138329790	137829790	138829790	T	C	0.867818	0.960427
FA 16:1n7	0.989	243	-1.04712	0.173605	1.62321e-09	rs62481145	7	128145195	127645195	128645195	G	A	0.939283	0.976865
FA18:1	1.004	243	-1.34368	0.2431	3.25247e-08	rs77757387	18	50142437	49642437	50642437	C	G	0.972348	0.873112
FA18:3-GLA	0.994	243	-1.34342	0.235297	1.13332e-08	rs77757387	18	50142437	49642437	50642437	C	G	0.972348	0.873112
Fructose 1-6-bisphosphate (uM)	0.95	243	-0.408959	0.0730591	2.17281e-08	rs12827077	12	130876921	130376921	131376921	A	G	0.462382	0.858818
Fumarate	0.999	243	2.99599	0.538998	2.72191e-08	rs6545610	2	57209238	56709238	57709238	A	C	0.989891	0.862255
		243	2.92334	0.52913	3.29852e-08	rs12488848	3	16458023	15958023	16958023	T	G	0.987737	0.865433
		243	2.54537	0.43353	4.32479e-09	rs142662836	3	37828986	37328986	38328986	T	C	0.987388	0.883313
		243	2.73849	0.497599	3.7252e-08	rs41289598	3	45565773	45065773	46065773	G	T	0.98832	0.852339
		243	2.51955	0.459053	4.05173e-08	rs112781270	5	118358360	117858360	118858360	G	A	0.988363	0.875782
		243	1.98627	0.320033	5.41936e-10	rs116483458	5	154994188	154494188	155494188	G	T	0.988625	0.920436
		243	1.25762	0.230554	4.90351e-08	rs140817700	6	64699622	64199622	65199622	T	G	0.964382	0.849284
		243	1.06848	0.195894	4.91445e-08	rs11155969	6	154689531	154189531	155189531	T	C	0.968667	1
		243	1.80382	0.308136	4.79965e-09	rs9366021	6	166901835	166401835	167401835	C	T	0.986022	1
		243	1.68783	0.307667	4.11373e-08	rs148993816	10	4110027	3610027	4610027	A	T	0.98666	0.850155
		243	0.655761	0.110549	2.99525e-09	rs1931667	10	116074057	115574057	116574057	C	T	0.864414	0.933206
		243	2.25091	0.39313	1.03061e-08	rs143307437	17	4501377	4001377	5001377	G	C	0.987352	0.893988
		243	1.13574	0.198209	1.00423e-08	rs113131497	17	70886530	70386530	71386530	G	A	0.971654	0.941495
Gln (uM)	1.016	243	-0.765984	0.134543	1.2466e-08	rs16856546	2	131906250	131406250	132406250	C	G	0.848257	0.991778
Glu (uM)	1.038	243	-0.573404	0.104468	4.04673e-08	rs3007716	1	226125617	225625617	226625617	A	G	0.832087	0.905039
Glutamate	1.017	243	-0.420557	0.075677	2.74038e-08	rs2832299	21	30749237	30249237	31249237	G	C	0.647948	1
Glycerol 3-phosphate	0.998	243	0.529734	0.0950563	2.50613e-08	rs9903908	17	79299488	78799488	79799488	C	A	0.756352	0.990579
Glycocholate.1	1.019	243	1.27311	0.230929	3.52782e-08	rs73606127	20	2187424	1687424	2687424	A	G	0.944593	0.923324
Hexose phosphate (uM)	1.009	243	-0.460675	0.0844244	4.85182e-08	rs2263122	17	80697773	80197773	81197773	T	G	0.54471	0.992876
Hypoxanthine	1.045	243	-0.52137	0.0941331	3.04818e-08	rs1943550	18	28263732	27763732	28763732	C	A	0.326365	1
Hypoxanthine (uM)	1.074	243	0.543294	0.0976772	2.6649e-08	rs4265455	1	110074967	109574967	110574967	A	G	0.734899	0.970474
		243	-1.50427	0.259963	7.18778e-09	rs74905488	8	100904941	100404941	101404941	A	C	0.945214	1
		243	0.578039	0.0954182	1.37864e-09	rs12241216	10	71242945	70742945	71742945	A	C	0.587148	0.993171
		243	1.38449	0.250141	3.11516e-08	rs112656121	23	69158055	68658055	69658055	C	G	0.971655	0.914698
		243	-0.976363	0.178146	4.2367e-08	rs6626126	23	145597016	145097016	146097016	A	G	0.0831008	0.980524
Indole.1	1.044	243	-2.38434	0.433058	3.67451e-08	rs77803411	3	52551973	52051973	53051973	C	T	0.98938	1
		243	-1.52922	0.279823	4.63025e-08	rs17063806	13	75665063	75165063	76165063	C	T	0.970443	0.873851
Indole-3-acetate	1.063	243	0.649242	0.118625	4.42325e-08	rs141744055	8	56488541	55988541	56988541	A	T	0.853518	0.98634
Indole-3-acetate.1	1.063	243	0.649242	0.118625	4.42325e-08	rs141744055	8	56488541	55988541	56988541	A	T	0.853518	0.98634
Indoxyl	0.957	243	-0.607307	0.108206	1.99415e-08	rs9314485	8	3178721	2678721	3678721	T	C	0.160345	1
Inosine	1.07	243	2.77857	0.501847	3.08246e-08	rs116764797	4	32612771	32112771	33112771	A	T	0.986371	0.902647
L-Carnitine	0.972	243	0.800197	0.0995285	8.99279e-16	rs72939920	6	110762453	110262453	111262453	A	T	0.821387	0.994236
L-Carnitine.1	0.973	243	0.801128	0.099576	8.59695e-16	rs72939920	6	110762453	110262453	111262453	A	T	0.821387	0.994236
L-Noradrenaline	1.048	243	0.519054	0.0924738	1.98866e-08	rs7389069	9	132059864	131559864	132559864	T	C	0.536193	0.982101
L-Palmitoylcarnitine	1.002	243	0.537239	0.098238	4.53222e-08	rs7799286	7	154858741	154358741	155358741	A	G	0.708548	0.980672
		243	-0.72355	0.13241	4.64301e-08	rs734419	23	35347814	34847814	35847814	T	C	0.904644	0.913245
Lactate (mM) (uM)	1.043	243	-1.2184	0.22027	3.17697e-08	rs1817663	11	7264377	6764377	7764377	T	G	0.960268	0.892598
Lactate	0.983	243	0.976896	0.175775	2.7343e-08	rs8027113	15	57656919	57156919	58156919	T	C	0.911932	0.964693
		243	-1.24977	0.224999	2.78315e-08	rs112121671	23	152161657	151661657	152661657	A	C	0.969145	0.818832
Leucine	1.041	243	-1.2373	0.225384	4.02521e-08	rs9951535	18	54626604	54126604	55126604	G	T	0.967441	0.900969
Linoleic Acid	1.013	243	0.731788	0.130649	2.12903e-08	rs13267197	8	50263253	49763253	50763253	A	C	0.832185	0.958003
LPAF18:0	1.015	243	1.20865	0.218252	3.06182e-08	rs72971655	3	134645960	134145960	135145960	G	C	0.968949	0.972219
LPC18:2	1.002	243	0.551107	0.0978224	1.76332e-08	rs62407756	6	72653509	72153509	73153509	T	A	0.874316	0.952873
LPI18:1	0.906	243	-2.07793	0.375903	3.24206e-08	rs77338100	1	184365517	183865517	184865517	G	A	0.987872	0.816671
LPI18:1	0.906	243	-1.38043	0.246851	2.24264e-08	rs62541320	9	38011612	37511612	38511612	C	T	0.97163	0.873763
LPI20:4	0.998	243	-1.43447	0.257595	2.56643e-08	rs187122262	23	145508846	145008846	146008846	C	T	0.985243	0.831798
LPS16:0	0.983	243	-1.20548	0.114102	4.33277e-26	rs58245990	12	7139628	6639628	7639628	A	G	0.842353	0.986138
LPS18:0	0.887	243	-1.28221	0.11071	5.10241e-31	rs73264680	12	7134412	6634412	7634412	A	G	0.841767	0.9932
		243	0.608517	0.109414	2.67311e-08	rs7331649	13	59416609	58916609	59916609	G	T	0.2204	0.984213
		243	-1.41219	0.247591	1.1722e-08	rs117700538	20	5846798	5346798	6346798	T	G	0.975243	0.927032
LPS18:1	0.969	243	-1.20022	0.122867	1.53789e-22	rs73264680	12	7134412	6634412	7634412	A	G	0.841767	0.9932
LPS18:2	0.937	243	-1.28422	0.104414	9.13528e-35	rs73264680	12	7134412	6634412	7634412	A	G	0.841767	0.9932
LPS20:4	0.987	243	0.584129	0.106198	3.78981e-08	rs7198109	16	18074463	17574463	18574463	T	G	0.296843	1
Malate	0.992	243	2.43368	0.40504	1.87256e-09	rs71308182	3	178143910	177643910	178643910	C	T	0.985883	0.855906
Malate (uM)	0.989	243	-0.557831	0.0988356	1.66116e-08	rs12056865	8	130220956	129720956	130720956	C	T	0.793716	0.995774
		243	-0.431333	0.0768932	2.02903e-08	rs1732647	12	67280740	66780740	67780740	G	T	0.300315	0.995278
		243	-0.908894	0.165117	3.70122e-08	rs78269377	14	59556752	59056752	60056752	C	A	0.967022	0.845772
Met (uM)	0.939	243	-0.828921	0.148718	2.49274e-08	rs10915459	1	4230463	3730463	4730463	T	C	0.923525	0.984178
		243	-0.512438	0.0913113	2.00014e-08	rs6558349	8	144408942	143908942	144908942	C	T	0.244586	0.986749
Methionine	0.984	243	1.35904	0.248823	4.71133e-08	rs61833525	1	236285221	235785221	236785221	T	A	0.954609	0.861486
		243	-0.509487	0.0922165	3.29672e-08	rs11774206	8	144375815	143875815	144875815	T	C	0.270411	0.989615
N-Amidino-L-aspartate	1.072	243	1.49314	0.260038	9.3561e-09	rs10919836	1	200166784	199666784	200666784	G	C	0.9755	0.916732
N6-Methyl-L-lysine	0.947	243	1.0418	0.06214	4.37294e-63	rs4539242	10	100148058	99648058	100648058	T	C	0.554534	0.999151
Nonanoic acid (pelargonate)	1.025	243	-2.4558	0.391508	3.54911e-10	rs17076882	8	6300232	5800232	6800232	G	C	0.988873	0.850071
		243	-1.04964	0.186771	1.91035e-08	rs2258589	8	145946787	145446787	146446787	C	G	0.953387	0.96593
		243	-2.05659	0.370759	2.90658e-08	rs16964289	13	104840211	104340211	105340211	A	G	0.983485	0.894292
		243	-0.461315	0.0815148	1.5201e-08	rs1941089	18	13914938	13414938	14414938	C	A	0.835329	0.955878
		243	-0.688714	0.113246	1.19008e-09	rs149767041	23	9825632	9325632	10325632	T	C	0.971642	0.907183
Octadecenoic acid	1.026	243	-0.5768	0.105258	4.25642e-08	rs1518974	23	33636859	33136859	34136859	C	T	0.899095	0.989798
Octanoic acid (caprylate)	1.049	243	-1.6646	0.290038	9.50979e-09	rs117779328	7	79081165	78581165	79581165	C	T	0.97202	0.832561
		243	0.547644	0.100341	4.81992e-08	rs6495309	15	78915245	78415245	79415245	C	T	0.726611	0.980827
Phe (uM)	0.969	243	-1.9131	0.344745	2.86784e-08	rs111428945	7	87704999	87204999	88204999	G	A	0.983025	1
		243	-2.30896	0.420414	3.9716e-08	rs77908018	14	94445681	93945681	94945681	A	T	0.982612	0.845818
Putrescine (uM)	1.06	243	2.11099	0.350113	1.64515e-09	rs369425038	8	101867123	101367123	102367123	G	A	0.986493	0.876429
Pyridoxal	0.991	243	0.492278	0.0887188	2.87727e-08	rs9906703	17	35196609	34696609	35696609	G	A	0.587789	0.967463
Pyridoxamine	0.995	243	-0.50642	0.0874854	7.09658e-09	rs2878602	3	127709698	127209698	128209698	C	T	0.366243	1
Pyridoxamine 5'-phosphate	0.979	243	-0.771856	0.139291	3.002e-08	rs9562538	13	44757668	44257668	45257668	G	A	0.842748	0.968059
Pyruvate	1.084	243	-2.46605	0.442631	2.5278e-08	rs140958106	5	21830084	21330084	22330084	G	T	0.987468	0.881687
		243	0.728105	0.130274	2.28344e-08	rs112103460	7	137706745	137206745	138206745	G	A	0.925021	0.988385
		243	1.23509	0.225443	4.28941e-08	rs114573914	7	155897152	155397152	156397152	G	A	0.973705	0.956706
		243	-1.03475	0.169718	1.0816e-09	rs5986983	23	153718013	153218013	154218013	T	C	0.945751	0.870731
Pyruvate (uM)	1.115	243	-1.43073	0.257408	2.72542e-08	rs112918665	1	47082079	46582079	47582079	A	C	0.970725	0.830417
		243	-2.19632	0.402049	4.68638e-08	rs79355651	1	84285104	83785104	84785104	A	C	0.980145	0.891231
		243	-1.61414	0.283571	1.2542e-08	rs74529908	1	116691399	116191399	117191399	G	T	0.989094	0.85235
		243	1.76433	0.264763	2.66821e-11	rs59567164	1	153504283	153004283	154004283	G	A	0.976525	0.951894
		243	1.75989	0.270755	8.03545e-11	rs1832669	1	178043128	177543128	178543128	T	C	0.982086	0.820125
		243	2.10227	0.316767	3.20904e-11	rs60591205	1	183995624	183495624	185369455	C	G	0.984908	0.969428
		243	1.9787	0.320302	6.50803e-10	rs6685111	1	213159622	211803774	213659622	T	A	0.989806	0.821073
		243	2.22564	0.389655	1.11773e-08	rs78424006	1	215570543	215070543	216070543	C	A	0.987982	0.845266
		243	1.55565	0.278522	2.33196e-08	rs6680699	1	240933895	239899421	241433895	C	T	0.970551	0.936553
		243	-2.31402	0.423591	4.68514e-08	rs7520073	1	243019030	242519030	243519030	G	C	0.986944	0.84443
		243	1.59021	0.27562	7.94722e-09	rs6548045	2	31105298	30605298	31605298	G	A	0.985668	1
		243	1.69545	0.277721	1.02886e-09	rs72886064	2	52841392	52341392	53341392	T	C	0.969093	0.825218
		243	1.42008	0.25868	4.02578e-08	rs114248232	2	81628473	81128473	82128473	C	A	0.982618	0.878968
		243	-1.91745	0.34989	4.24963e-08	rs77317826	2	113350057	112850057	113850057	A	G	0.983656	0.921489
		243	-1.39246	0.245393	1.39169e-08	rs13412091	2	115598063	115098063	116098063	T	C	0.977716	0.849433
		243	1.01497	0.185245	4.27571e-08	rs1107446	2	121703358	121203358	122203358	G	C	0.0559063	0.985574
		243	3.22637	0.586065	3.68875e-08	rs41510348	2	151899159	151399159	152399159	G	A	0.989909	1
		243	1.52602	0.261854	5.61792e-09	rs13383337	2	170448702	169948702	170948702	C	T	0.984848	0.963357
		243	1.42997	0.234863	1.13953e-09	rs73973370	2	175594762	175094762	176094762	G	A	0.972314	0.871742
		243	3.23554	0.580785	2.53314e-08	rs76797409	2	188629940	188129940	189129940	C	A	0.983596	0.835271
		243	2.40287	0.432883	2.84279e-08	rs76955680	2	235038565	234538565	235538565	A	G	0.986359	0.830529
		243	1.30775	0.202053	9.65147e-11	rs112062413	3	21235640	20735640	21735640	T	G	0.951144	0.91663
		243	2.70279	0.469996	8.88926e-09	rs73828672	3	29516013	29016013	30016013	T	A	0.984849	0.830323
		243	1.81763	0.32999	3.62652e-08	rs6789906	3	102559732	102059732	103059732	T	C	0.987119	0.982178
		243	-2.27036	0.412584	3.73844e-08	rs7640089	3	115130513	114630513	115630513	G	A	0.985974	0.823935
		243	2.06851	0.353481	4.86199e-09	rs76020583	3	122903178	122403178	123403178	C	A	0.980555	0.959932
		243	-2.57859	0.46453	2.84096e-08	chr3:144685404	3	144685404	144185404	145185404	C	T	0.985876	0.836637
		243	3.22658	0.586042	3.67674e-08	rs11919314	3	145986207	145486207	146486207	T	C	0.977649	0.982214
		243	1.4801	0.244057	1.3231e-09	rs9842049	3	155569040	155069040	156069040	T	C	0.954849	0.810903
		243	3.23523	0.583275	2.91173e-08	rs58139327	3	157026814	156526814	157526814	A	G	0.985867	0.838543
		243	-1.41907	0.250603	1.49078e-08	rs61401141	3	171000137	170500137	171500137	T	G	0.98403	0.887075
		243	-1.49545	0.270586	3.26294e-08	rs182366420	3	191379116	190879116	191879116	C	A	0.966111	0.938325
		243	-1.69494	0.300345	1.66811e-08	rs73063126	3	194893849	194393849	195393849	A	G	0.980139	0.860304
		243	1.74438	0.314576	2.93655e-08	rs9291160	4	3392947	2892947	3892947	G	T	0.985218	0.854885
		243	2.10305	0.381147	3.4349e-08	rs114572197	4	11998256	11498256	12498256	G	A	0.987768	0.82367
		243	2.07964	0.343169	1.36033e-09	rs59661817	4	28609339	28109339	29109339	G	C	0.988215	0.959998
		243	1.3739	0.24159	1.2936e-08	rs75844460	4	99573496	99073496	100073496	G	C	0.962608	0.962609
		243	-2.39311	0.413743	7.29235e-09	rs60172504	4	146178761	145678761	146678761	G	A	0.9874	0.920749
		243	1.76689	0.316671	2.41105e-08	rs115184485	4	161351595	160851595	161851595	C	G	0.988637	0.814103
		243	2.68964	0.473398	1.3347e-08	rs2036904	4	164473428	163973428	164973428	A	C	0.988205	0.901118
		243	-1.36615	0.233324	4.76543e-09	rs346125	4	179685093	179185093	180185093	T	G	0.0219925	0.844048
		243	2.94251	0.502796	4.84839e-09	rs73742810	5	11358176	10858176	11858176	C	T	0.985746	0.82075
		243	-2.69075	0.402406	2.2833e-11	rs140958106	5	21830084	21330084	22330084	G	T	0.987468	0.881687
		243	-1.47152	0.260225	1.56029e-08	rs1276147	5	30971814	30471814	31471814	G	A	0.971724	0.983265
		243	1.49655	0.268798	2.58326e-08	rs113811158	5	32721116	32221116	33221116	G	T	0.986238	0.896965
		243	1.85162	0.335821	3.51345e-08	rs79038595	5	55578945	55078945	56078945	C	T	0.981723	0.863419
		243	-2.24195	0.40253	2.55256e-08	rs116284526	5	75346805	74846805	75846805	C	A	0.989845	0.872681
		243	2.00277	0.347199	8.00451e-09	rs115247761	6	78160304	77660304	78660304	T	C	0.989939	0.83955
		243	2.91919	0.492863	3.16267e-09	rs9499901	6	105069405	104569405	105569405	T	C	0.989096	0.807079
		243	2.17317	0.377892	8.88379e-09	rs6931237	6	113720383	113220383	114220383	A	G	0.986817	0.908177
		243	2.54918	0.456834	2.40379e-08	rs76882942	6	151454757	150954757	151954757	A	T	0.98877	0.93683
		243	3.22637	0.586065	3.68875e-08	rs16899310	6	167116566	166616566	167616566	G	A	0.989872	1
		243	1.53691	0.272747	1.7513e-08	rs10258415	7	6338919	5838919	6838919	A	G	0.980925	0.910219
		243	1.60932	0.27153	3.08784e-09	rs7810456	7	7571890	7071890	8071890	C	T	0.980358	0.823967
		243	3.22637	0.586065	3.68875e-08	rs148269748	7	16694867	16194867	17194867	A	T	0.989775	0.983006
		243	2.62547	0.467397	1.94059e-08	rs138433468	7	62081952	61581952	62581952	T	G	0.986451	0.90175
		243	1.54204	0.275283	2.12317e-08	rs76922363	7	63260627	62760627	63760627	C	T	0.98859	0.963983
		243	3.22637	0.586065	3.68875e-08	AX-15766347	7	87049345	86549345	87549345	C	T	0.989673	1
		243	3.22568	0.586089	3.71823e-08	rs10227066	7	88969643	88469643	89469643	G	A	0.989926	0.874987
		243	0.714702	0.120653	3.14939e-09	rs112103460	7	137706745	137206745	138206745	G	A	0.925021	0.988385
		243	-1.82214	0.333017	4.45959e-08	rs10253757	7	144184002	143684002	144684002	T	C	0.98674	0.876057
		243	1.37363	0.204368	1.80042e-11	rs114573914	7	155897152	155397152	156397152	G	A	0.973705	0.956706
		243	1.64157	0.270068	1.21419e-09	rs73492698	7	157079038	156579038	157579038	C	T	0.983421	0.930079
		243	3.17092	0.578659	4.25872e-08	rs78256222	8	800540	300540	1300540	T	C	0.989356	0.92118
		243	1.21443	0.193679	3.60299e-10	rs16879947	8	110720437	110220437	111220437	A	G	0.979151	0.862931
		243	1.82232	0.321365	1.4233e-08	rs10105927	8	144740379	144240379	145240379	A	G	0.976256	0.846653
		243	1.94118	0.325801	2.55067e-09	rs7854912	9	2205463	1705463	2705463	G	A	0.987064	1
		243	1.05854	0.182977	7.24698e-09	rs59613598	9	14254594	13754594	14754594	C	T	0.960349	0.906341
		243	3.22637	0.586065	3.68875e-08	rs73422620	9	17684457	17184457	18184457	G	A	0.989704	1
		243	1.9734	0.312617	2.74534e-10	rs1438480	9	28717112	28217112	29217112	A	C	0.98412	1
		243	3.20405	0.567491	1.64231e-08	rs57408031	9	76142137	75642137	76642137	T	C	0.988689	0.971206
		243	-1.31995	0.233978	1.68729e-08	rs79676393	9	105659434	105159434	106159434	G	A	0.970986	0.925853
		243	-1.05969	0.194273	4.90711e-08	rs73505982	9	107149897	106649897	107649897	C	T	0.956952	0.957201
		243	1.2931	0.223464	7.18192e-09	rs59946283	10	16858370	16358370	17358370	T	C	0.977632	0.987168
		243	2.23167	0.404846	3.53989e-08	rs73602575	10	23804957	23304957	24304957	A	G	0.985786	0.961245
		243	2.76482	0.473828	5.37677e-09	rs79129059	10	27735226	27235226	28235226	C	T	0.987333	0.913008
		243	1.68656	0.302103	2.3677e-08	rs79980098	10	36484771	35984771	36984771	C	T	0.977916	0.928293
		243	1.69925	0.290627	5.00994e-09	rs12240343	10	55727557	55227557	56227557	G	A	0.980149	0.967599
		243	1.49551	0.231917	1.12984e-10	rs59210719	10	100026725	99526725	100526725	C	T	0.978271	0.934851
		243	3.23555	0.586619	3.47611e-08	rs58248235	11	81673747	81173747	82173747	T	C	0.988317	0.917592
		243	1.30997	0.237732	3.58262e-08	rs78603597	11	93868824	92440583	94368824	T	C	0.975055	0.839088
		243	-1.65606	0.294536	1.88098e-08	rs12316712	12	69988875	69488875	70488875	G	A	0.982036	0.867495
		243	1.84382	0.332441	2.91766e-08	rs75138175	12	78241817	77741817	78741817	G	A	0.988672	0.934104
		243	-2.02304	0.321635	3.17747e-10	rs12313823	12	130483909	129983909	130983909	C	G	0.980118	0.854376
		243	2.62515	0.467371	1.94477e-08	rs77481856	13	51786441	51286441	52286441	C	T	0.989393	0.899001
		243	6.71154	1.21604	3.40591e-08	rs114463751	13	71044866	70544866	71544866	T	C	0.98886	0.942398
		243	1.89487	0.340033	2.50956e-08	rs9582490	13	102127680	101627680	102627680	T	C	0.986812	0.825843
		243	2.47228	0.404851	1.01749e-09	rs75328285	14	34088739	33588739	34588739	G	A	0.989338	1
		243	2.7527	0.471409	5.24197e-09	rs59324651	14	65802722	65302722	66302722	A	C	0.987707	0.852917
		243	-1.23964	0.224833	3.5156e-08	rs7160338	14	81442842	80942842	81942842	C	T	0.973485	0.95384
		243	0.78768	0.132074	2.46243e-09	rs8006897	14	99312649	98812649	99812649	C	T	0.901541	0.985965
		243	2.6709	0.458754	5.81216e-09	rs79542372	14	105855224	105355224	106355224	G	C	0.987904	0.809852
		243	3.66767	0.653758	2.0217e-08	rs115577270	15	26669315	26169315	27169315	A	T	0.986802	0.983565
		243	2.7596	0.473961	5.80016e-09	rs884682	15	32115133	31615133	32615133	G	A	0.98992	0.871109
		243	3.22637	0.586065	3.68875e-08	rs28420943	15	60248771	59748771	60748771	T	C	0.986148	1
		243	2.03705	0.344191	3.25146e-09	rs73441466	15	70872754	70372754	71372754	G	A	0.989338	0.843987
		243	1.76299	0.301517	5.00317e-09	rs78059252	15	89307029	88807029	89807029	T	G	0.97114	0.967981
		243	-1.88485	0.332683	1.46508e-08	rs2160040	16	6746206	5367145	7246206	A	G	0.0169761	0.818543
		243	1.01263	0.173119	4.9356e-09	rs145989282	16	23748988	23248988	24248988	A	C	0.927686	0.879076
		243	2.31576	0.414741	2.35551e-08	rs74321595	16	54284807	53784807	54784807	G	A	0.988802	0.84602
		243	1.48876	0.233111	1.69742e-10	rs16952439	16	80152050	79652050	80652050	T	C	0.981328	0.849177
		243	-2.02198	0.337542	2.09446e-09	rs2109055	17	15039660	14539660	15539660	A	T	0.980047	0.921282
		243	-1.86429	0.340167	4.24092e-08	rs7213030	17	19622305	19122305	20122305	G	A	0.984544	0.898184
		243	1.76881	0.317299	2.48122e-08	rs78720716	17	32073612	31573612	32573612	C	A	0.980212	0.920537
		243	1.29191	0.224443	8.60938e-09	rs7222446	17	36937711	36437711	37437711	G	C	0.976136	0.82604
		243	1.60034	0.289081	3.09533e-08	rs59163947	17	39633608	39133608	40133608	A	G	0.977136	0.865785
		243	1.827	0.334591	4.75069e-08	rs116571205	17	74511364	74011364	75011364	G	A	0.985485	0.860309
		243	-1.98663	0.363965	4.80716e-08	rs1893941	18	25349323	24849323	25849323	C	T	0.0104654	1
		243	1.99642	0.351736	1.37958e-08	rs10164107	18	55980234	55480234	56480234	G	A	0.985515	0.832513
		243	3.35474	0.606847	3.23629e-08	rs9945340	18	59117083	58617083	59617083	A	T	0.988923	0.838412
		243	-1.33886	0.229152	5.13701e-09	rs190822788	18	61691444	61191444	62191444	C	T	0.979769	0.823427
		243	2.66302	0.469029	1.36494e-08	rs111899838	18	66101746	65601746	66601746	C	T	0.98989	0.828113
		243	-1.29954	0.230666	1.7622e-08	rs111751676	19	8602962	8102962	9102962	T	C	0.971691	0.916445
		243	4.15764	0.742442	2.1441e-08	rs113672622	19	14374087	13874087	14874087	C	G	0.98764	0.898422
		243	1.68141	0.285831	4.04037e-09	rs112274068	19	31195479	30695479	31695479	G	A	0.984028	0.938562
		243	1.52765	0.264683	7.85125e-09	rs116098804	19	48316006	47816006	48816006	T	G	0.985727	1
		243	1.41032	0.246183	1.01175e-08	rs73900773	20	22845385	22345385	23345385	C	A	0.977949	0.962302
		243	1.99619	0.35847	2.56737e-08	rs79373757	20	37498892	36998892	37998892	A	C	0.979797	0.831919
		243	3.22637	0.586065	3.68875e-08	rs6015731	20	58921669	58421669	59421669	C	T	0.988517	0.976468
		243	1.68348	0.280687	2.00116e-09	rs112277078	21	43271847	42771847	43771847	C	T	0.98517	0.91525
		243	3.3249	0.582368	1.13457e-08	rs12167555	22	45705399	45205399	46205399	T	G	0.98961	0.844996
		243	-0.903711	0.164591	4.00465e-08	rs7057012	23	9660149	9160149	10160149	G	T	0.963568	0.975284
		243	-0.947844	0.162823	5.83863e-09	rs12009692	23	21823156	21323156	22323156	A	G	0.962684	0.858686
		243	-0.591312	0.105572	2.13081e-08	rs12010939	23	30766078	30266078	31266078	G	T	0.88659	0.964588
		243	1.63168	0.257979	2.53469e-10	rs137973832	23	42331174	41831174	42831174	C	T	0.98572	1
		243	-1.02945	0.181515	1.41609e-08	rs2497867	23	97012139	96512139	97512139	A	C	0.986198	0.886252
		243	2.28337	0.401736	1.31767e-08	rs113821087	23	141822305	141322305	142322305	T	G	0.98377	0.891046
		243	-1.11559	0.150758	1.36315e-13	rs142516556	23	153937634	152826736	154437634	C	T	0.960756	0.900633
S-Adenosyl-L-homocysteine	0.994	243	1.50172	0.267892	2.07425e-08	rs55964334	6	161371504	160871504	161871504	G	A	0.967569	0.883852
S-Adenosyl-L-methionine	1.028	243	0.454698	0.0718824	2.5228e-10	rs12033733	1	158635750	158135750	159135750	T	C	0.798265	1
Sorbitol	1.11	243	0.857427	0.157172	4.88787e-08	rs140501355	2	143487395	142987395	143987395	A	G	0.961836	0.972304
		243	1.41301	0.234481	1.67945e-09	chr:8:89869669	8	89869669	89369669	90369669	A	G	0.981491	0.844807
		243	-1.21469	0.206066	3.75443e-09	rs7109468	11	90954979	90454979	91454979	G	C	0.966702	0.879795
		243	-1.8272	0.331276	3.47508e-08	rs74764487	12	98302947	97802947	98802947	A	G	0.982052	0.849692
		243	1.62124	0.29715	4.87076e-08	rs61745384	14	24517953	24017953	25017953	T	A	0.984813	0.899579
		243	1.51686	0.269963	1.92322e-08	rs7213030	17	19622305	19122305	20122305	G	A	0.984544	0.898184
		243	1.15215	0.207868	2.97843e-08	rs78933561	22	23893525	23393525	24393525	C	T	0.984937	1
Spermidine	1.037	243	1.34215	0.244652	4.1124e-08	rs2704099	4	110097555	109597555	110597555	C	G	0.958368	0.993106
Spermidine (uM)	1.037	243	-0.641894	0.113418	1.51777e-08	rs113390427	2	125628858	125128858	126128858	C	T	0.816415	0.958798
Spermine	1.012	243	-1.04669	0.187652	2.43545e-08	rs79488128	2	122693436	122193436	123193436	A	G	0.957891	0.992811
		243	-0.762269	0.0829348	3.88541e-20	rs11087622	20	4147075	3647075	4647075	G	T	0.645077	0.962457
Spermine (uM)	1.006	243	-0.82144	0.0901398	8.01676e-20	rs6084653	20	4157072	3657072	4657072	C	G	0.721362	0.956996
Sphingosine 1-phosphate	1.042	243	2.05545	0.351938	5.20834e-09	rs76168185	1	58808704	58308704	59308704	A	T	0.987944	0.864938
		243	1.65576	0.274202	1.55584e-09	rs657441	1	236638750	236138750	237138750	G	T	0.982534	1
		243	1.99764	0.366139	4.87088e-08	rs113512379	2	119898404	119398404	120398404	G	T	0.985173	0.819464
		243	2.25364	0.409762	3.80059e-08	rs138057778	3	4820911	4320911	5320911	G	A	0.989714	0.881116
		243	0.768972	0.135798	1.49082e-08	rs11919192	3	21359182	20859182	21859182	G	A	0.888595	0.920457
		243	0.573933	0.0926242	5.77834e-10	rs200729032	4	7162578	6662578	7662578	T	A	0.770753	0.978093
		243	3.30597	0.586185	1.70241e-08	rs143560590	5	116091619	115591619	116591619	A	G	0.986389	0.856732
		243	1.27105	0.225506	1.73606e-08	rs117309839	16	54073103	53573103	54573103	C	T	0.980369	1
		243	3.5442	0.607466	5.39843e-09	rs143628184	16	77114928	76614928	77614928	G	A	0.989531	0.935864
		243	0.974286	0.16706	5.47825e-09	rs5972575	23	32471215	31971215	32971215	A	C	0.965681	0.984208
		243	4.11187	0.689368	2.45091e-09	rs141721396	23	44831815	44331815	45331815	G	A	0.989964	0.850836
Taurine	1.016	243	1.05904	0.180268	4.23332e-09	rs28452380	4	60976348	60476348	61476348	G	T	0.935469	0.890203
Tetradecanoic acid	1.053	243	0.807273	0.147459	4.38602e-08	rs9834458	3	181524936	181024936	182024936	T	A	0.928023	0.965968
Threonine	1.063	243	0.523821	0.0937934	2.33917e-08	rs12716951	16	82700709	82200709	83200709	C	T	0.359292	0.979529
UDP	1.036	243	1.4453	0.259568	2.57535e-08	rs111335830	10	44113974	43613974	44613974	A	G	0.959106	0.87596
UDP-N-acetyl-D-glucosamine	1.08	243	-1.75469	0.313088	2.08902e-08	rs72904145	2	38380440	37880440	38880440	C	G	0.982795	0.858819
		243	-0.870702	0.071414	3.41577e-34	rs4316067	7	33081514	32581514	33581514	A	G	0.700039	0.997647
		243	1.06801	0.191832	2.58533e-08	rs2436029	10	269101	-230899	769101	C	T	0.0617826	0.973017
		243	-2.12509	0.388693	4.57017e-08	rs7077258	10	27667361	27167361	28167361	A	G	0.987447	0.827304
		243	-1.62204	0.287757	1.73199e-08	rs75014392	19	360179	-139821	860179	G	A	0.973431	0.869344
		243	-1.65686	0.30392	4.99097e-08	rs12012448	23	18666766	18166766	19166766	G	C	0.958848	0.927093
Undecanoyl carnitine	1.009	243	-1.12096	0.107205	1.37209e-25	rs751141	8	27373865	26873865	27873865	G	A	0.889103	1
Urate (uM)	1.068	243	1.62273	0.280993	7.69605e-09	rs112935500	2	8763486	8263486	9263486	G	A	0.988864	0.859208
		243	1.65571	0.299664	3.2907e-08	rs72932156	3	69270725	68770725	69770725	C	G	0.988113	0.826411
		243	1.43784	0.261342	3.76026e-08	rs112554743	10	4169085	3669085	4669085	G	A	0.979946	0.922654
		243	1.1054	0.196767	1.93391e-08	rs2358413	10	19814044	19314044	20314044	A	G	0.970159	0.873825
		243	1.93564	0.323967	2.30364e-09	rs147871389	11	71910135	71410135	72410135	A	G	0.98616	0.965639
		243	2.07496	0.377881	3.99572e-08	rs7183811	15	59108658	58608658	59608658	A	G	0.989362	0.868161
		243	0.950125	0.16513	8.72594e-09	rs8033093	15	91255194	90755194	91755194	A	T	0.941426	0.955362
		243	1.50226	0.270797	2.897e-08	rs74012235	16	7760282	7260282	8260282	C	A	0.985799	0.913815
		243	1.91342	0.341733	2.15385e-08	rs78694295	19	23865213	23365213	24365213	T	C	0.989207	0.851098
		243	1.58338	0.286058	3.10925e-08	rs112650415	21	27505317	27005317	28005317	G	A	0.986548	0.843263
		243	1.59793	0.275076	6.28286e-09	chrX:42092006	23	42092006	41592006	42592006	T	C	0.980788	0.836623
(7Z-10Z-13Z-16Z-19Z)-Docosa-7-10-13-16-19-pentaenoic acid	1.009	243	-1.09241	0.181943	1.92357e-09	rs10831781	11	12324696	11824696	12824696	C	T	0.941751	0.866682
(R)-S-Lactoylglutathione.1	0.986	243	1.4966	0.274539	4.99973e-08	rs61846510	10	62115417	61615417	62615417	G	A	0.969712	1
[Similar to: Υ-Glutamylcysteine; ΔMass: -146.3080 Da]	0.963	243	-1.91647	0.335382	1.10163e-08	rs118145458	1	39025017	38525017	39525017	G	A	0.988346	0.80071
		243	2.0348	0.360374	1.63884e-08	rs76223786	2	2703685	2203685	3203685	G	T	0.969785	0.922893
		243	1.4887	0.263964	1.70263e-08	rs79461963	2	56058972	55558972	56558972	T	G	0.966924	0.881387
		243	2.07355	0.35677	6.1728e-09	rs75388303	17	15102681	14602681	15602681	C	G	0.983034	0.90099
		243	1.86351	0.337444	3.34348e-08	rs77127654	18	65729728	65229728	66229728	A	G	0.963038	0.916855
		243	1.58866	0.29095	4.75462e-08	rs149616221	19	3139797	2639797	3639797	G	A	0.971473	0.801102
		243	0.922524	0.165746	2.60818e-08	rs730937	22	50665776	50165776	51165776	G	A	0.935793	0.940526
[Similar to: L-Glutathione (reduced); ΔMass: -0.0338 Da]	1.06	243	1.19705	0.218387	4.22154e-08	rs113014964	4	125276803	124776803	125776803	G	A	0.947424	0.810626
		243	-0.823087	0.148997	3.31018e-08	rs904963	10	1372573	872573	1872573	G	T	0.85735	0.974091
[Similar to: L-Glutathione (reduced); ΔMass: -348.1329 Da]	1.031	243	0.982157	0.174339	1.76481e-08	rs57734211	11	115171209	114671209	115671209	G	A	0.927666	0.908767
[Similar to: L-Glutathione (reduced); ΔMass: 0.9383 Da]	1.005	243	1.99594	0.361038	3.23279e-08	rs4490575	5	136304152	135804152	136804152	A	G	0.981162	0.958044
[Similar to: L-Glutathione oxidized; ΔMass: -0.1044 Da]	1.05	243	-0.560993	0.101757	3.52637e-08	rs11911882	21	41312095	40812095	41812095	C	A	0.871671	0.868452
[Similar to: L-Glutathione oxidized; ΔMass: -0.1063 Da]	1.045	243	-0.564951	0.10339	4.64812e-08	rs11911882	21	41312095	40812095	41812095	C	A	0.871671	0.868452
[Similar to: L-Glutathione oxidized; ΔMass: -1.0187 Da]	1.046	243	-2.03484	0.324778	3.72047e-10	rs2592840	7	35424041	34924041	35924041	T	C	0.962543	0.84082
		243	-2.05277	0.361565	1.36711e-08	rs143651485	8	142918457	142418457	143418457	G	A	0.970704	0.818708
		243	0.977037	0.174552	2.17593e-08	rs34502851	11	115168643	114668643	115668643	A	G	0.929376	0.928379
		243	1.86655	0.323635	8.0478e-09	rs727688	20	6688354	6188354	7188354	T	C	0.961893	0.942385
[Similar to: L-Glutathione oxidized; ΔMass: 0.7140 Da]	1.035	243	-0.609843	0.110814	3.72741e-08	rs11871714	17	211570	-288430	711570	A	G	0.256756	0.854569
		243	0.591281	0.101931	6.60006e-09	rs11868772	17	70014161	69514161	70514161	C	T	0.335293	0.947365
[Similar to: L-Glutathione oxidized; ΔMass: 0.9791 Da]	1.028	243	0.982293	0.171812	1.08259e-08	rs4938198	11	115173265	114673265	115673265	A	G	0.943051	0.895313
[Similar to: L-Glutathione oxidized; ΔMass: 130.8002 Da]	0.993	243	0.622135	0.112842	3.5211e-08	rs35138792	17	21389390	20889390	21889390	G	A	0.763072	1
[Similar to: L-Glutathione oxidized; ΔMass: 308.8754 Da]	1.072	243	0.62145	0.111641	2.59902e-08	rs6693260	1	41839495	41339495	42339495	A	T	0.802946	0.985854
		243	2.25764	0.401075	1.81287e-08	rs140050482	2	14697151	14197151	15197151	A	C	0.98847	0.883029
		243	2.46012	0.42172	5.4264e-09	rs151190526	2	169502624	169002624	170002624	A	G	0.981745	0.931902
		243	-1.08086	0.19817	4.91922e-08	rs113082737	10	74133928	73633928	74633928	T	G	0.928061	0.928449
		243	2.17866	0.398876	4.70805e-08	rs76901330	17	54895291	54395291	55395291	A	G	0.988183	0.820677
[Similar to: L-Glutathione oxidized; ΔMass: 308.8758 Da]	1.068	243	-1.02574	0.187318	4.35223e-08	rs12067247	1	4898381	4398381	5398381	A	C	0.917474	0.891981
		243	-1.24447	0.222132	2.11417e-08	rs7634318	3	114683184	114183184	115183184	T	C	0.916077	0.972475
1-Methylxanthine	1.025	243	0.537974	0.0960624	2.14036e-08	rs4851794	2	106162504	105662504	106662504	C	T	0.273979	0.972108
11-HETE.1	1.099	243	2.85775	0.509023	1.97489e-08	rs148918612	1	243025554	242525554	243525554	C	T	0.989902	0.829515
		243	2.75155	0.483016	1.22219e-08	rs7541002	1	247679959	247179959	248179959	G	A	0.988962	1
		243	2.28384	0.373569	9.7427e-10	rs16862281	2	15202459	14702459	15702459	C	T	0.986906	0.818756
		243	1.87762	0.340963	3.65385e-08	rs72982029	2	127612668	127112668	128112668	T	G	0.979614	0.940099
		243	1.73744	0.285224	1.11862e-09	rs146577258	2	132071944	131571944	132571944	T	G	0.984842	0.812843
		243	2.07771	0.378482	4.02874e-08	rs59881841	3	114921834	114421834	115421834	A	C	0.98881	0.906025
		243	1.65759	0.27456	1.56753e-09	rs78826450	7	145486126	144986126	145986126	G	T	0.98337	0.813457
		243	2.2831	0.414096	3.51855e-08	rs115931791	8	15176652	14676652	15676652	T	G	0.988116	0.964521
		243	1.93778	0.332001	5.32547e-09	rs59305957	8	27971716	27471716	28471716	G	A	0.98958	0.942663
		243	-1.50557	0.273756	3.80484e-08	rs7103457	11	112233604	111733604	112733604	C	A	0.0273853	0.968495
		243	3.23698	0.584559	3.06866e-08	rs11601814	11	116686234	116186234	117186234	G	A	0.98912	0.824122
		243	2.56256	0.428211	2.1727e-09	rs113881594	11	125813230	125313230	126313230	G	T	0.988315	0.855581
		243	2.21543	0.365905	1.40715e-09	rs78740011	13	62119273	61619273	62619273	T	G	0.986865	0.958567
		243	-1.17972	0.215848	4.61571e-08	rs2842334	14	69003970	68503970	69503970	T	C	0.0484881	0.959116
		243	2.81565	0.491441	1.00801e-08	rs61562085	16	26984682	26484682	27484682	G	A	0.989681	0.84146
		243	1.78164	0.285976	4.66336e-10	rs12598395	16	79118061	78618061	79618061	G	A	0.976634	0.87379
		243	1.5475	0.281794	3.98308e-08	rs113565159	16	88836408	88336408	89336408	C	T	0.987572	0.938264
		243	2.75155	0.483016	1.22219e-08	rs28418405	18	67597086	67097086	68097086	C	A	0.98825	0.912268
		243	1.39162	0.222318	3.85986e-10	rs11880232	19	17819522	17319522	18319522	A	G	0.963666	0.904048
		243	1.55528	0.269652	8.03463e-09	rs55739449	20	36501852	36001852	37001852	C	G	0.975901	0.854378
		243	1.19646	0.2094	1.10511e-08	rs150545097	23	22950446	22450446	23450446	A	G	0.987396	1
		243	0.972782	0.166196	4.82141e-09	rs149235100	23	153326736	152826736	154382606	T	C	0.983776	1
12(13)-DiHOME	1.059	243	-4.12687	0.751746	4.02587e-08	rs16864114	2	177509271	177009271	178009271	C	G	0.988533	0.978989
		243	-1.49133	0.27341	4.90955e-08	rs10141374	14	104437920	103937920	104937920	T	C	0.97795	0.972312
12(13)-EpOME	1.031	243	-0.727665	0.130832	2.66964e-08	rs79563258	2	43848415	43348415	44348415	T	G	0.884338	0.985419
		243	-0.80767	0.129558	4.54551e-10	rs751141	8	27373865	26873865	27873865	G	A	0.889103	1
14-HDoHE.1	0.995	243	-0.577282	0.104421	3.23148e-08	rs7443766	5	17794260	17294260	18294260	T	G	0.242445	0.998631
		243	0.74032	0.135799	4.99224e-08	rs74259207	18	71122854	70622854	71622854	A	G	0.87215	0.962615
15-HETE	1.087	243	2.49879	0.454885	3.94638e-08	rs79355651	1	84285104	83785104	84785104	A	C	0.980145	0.891231
		243	3.22781	0.561388	8.94044e-09	rs148918612	1	243025554	242525554	243525554	C	T	0.989902	0.829515
		243	3.09102	0.533502	6.8799e-09	rs73146580	1	247693904	247193904	248193904	C	T	0.988888	0.862046
		243	1.81584	0.313265	6.77139e-09	rs75194402	3	1131277	631277	1631277	G	A	0.977042	0.898635
		243	2.58993	0.46663	2.85202e-08	rs7640089	3	115130513	114630513	115630513	G	A	0.985974	0.823935
		243	2.75723	0.496705	2.83973e-08	rs78427313	7	88233649	87733649	88733649	G	T	0.989045	0.868874
		243	1.76849	0.320584	3.45889e-08	rs28717981	7	153310323	152810323	153810323	T	G	0.983182	0.914735
		243	1.87497	0.339618	3.3742e-08	rs77846322	11	9234257	8734257	9734257	G	T	0.989681	0.814664
		243	2.82136	0.514545	4.17669e-08	rs114816756	11	95337832	94837832	95837832	T	G	0.987781	0.822192
		243	1.83291	0.334276	4.17645e-08	rs79962116	13	62118278	61618278	62618278	G	A	0.987963	0.9554
		243	2.52485	0.451188	2.19348e-08	rs115651860	14	101325225	100825225	101825225	T	C	0.989415	0.860256
		243	2.32048	0.419052	3.06905e-08	rs61278508	15	45855439	45355439	46355439	C	T	0.985766	0.82808
		243	3.109	0.537666	7.36422e-09	rs9921294	16	26981857	26481857	27481857	C	T	0.989849	0.852556
		243	2.35321	0.412345	1.15055e-08	rs112776824	16	85446406	84946406	85946406	G	C	0.980199	0.883608
		243	3.08095	0.533353	7.62396e-09	rs28418405	18	67597086	67097086	68097086	C	A	0.98825	0.912268
		243	1.32004	0.217879	1.37318e-09	rs7058592	23	91864059	91364059	92364059	T	C	0.984439	1
		243	1.28748	0.20757	5.55271e-10	rs1198715	23	92476668	91976668	92976668	G	A	0.965485	0.819481
2-Deoxy-alpha-D-glucoside	1.013	243	1.89856	0.331964	1.07043e-08	rs74795332	3	70918008	70418008	71418008	C	T	0.985428	1
		243	1.80018	0.329695	4.75766e-08	rs17125497	11	121458645	120958645	121958645	G	A	0.973832	0.859107
		243	2.39652	0.435978	3.86563e-08	rs57971590	12	78950940	78450940	79450940	C	T	0.98302	0.862577
		243	2.83166	0.501097	1.5959e-08	rs150388678	18	65388707	64888707	65888707	A	G	0.981868	0.971818
2-Hydroxyglutarate (uM)	1.024	243	-0.523695	0.0947452	3.25004e-08	rs2133914	1	70938558	70438558	71438558	C	G	0.72057	0.992348
2-Hydroxyglutarate/Citramalate	0.99	243	1.53811	0.270417	1.28597e-08	rs113311187	11	58387399	57887399	58887399	C	T	0.985813	0.853572
		243	1.84925	0.329355	1.96833e-08	rs141305592	21	47785899	47285899	48285899	A	G	0.9784	0.894227
2-Oxoglutaramate	0.983	243	-1.36799	0.222587	7.95281e-10	rs142423532	6	123265510	122765510	123765510	G	A	0.957751	0.832076
		243	1.71611	0.304635	1.76761e-08	rs116392779	7	141108000	140608000	141608000	C	T	0.978347	0.807245
2S-5S-Methionine sulfoximine	1.01	243	-0.647436	0.117763	3.84585e-08	rs7787613	7	17005841	16505841	17505841	C	T	0.822055	0.933306
		243	-0.493521	0.0847578	5.78973e-09	rs4375365	10	49866453	49366453	50366453	A	G	0.365862	0.977708
3-Dehydrocarnitine	1.01	243	0.877962	0.145604	1.6417e-09	rs17484348	1	37065201	36565201	37565201	C	T	0.916237	0.972184
4-Aminobenzoate	0.997	243	0.470241	0.0838743	2.06463e-08	rs7871882	9	109897180	109397180	110397180	A	C	0.426263	0.949197
5-6-Dihydrothymine	1.062	243	-0.40179	0.073363	4.33236e-08	rs11589041	1	180898372	180398372	181398372	C	T	0.619253	0.965883
		243	-1.70051	0.307998	3.36746e-08	rs7673461	4	58938750	58438750	59438750	A	C	0.965116	0.816886
		243	-0.731609	0.127195	8.82621e-09	rs12443501	16	10938689	10438689	11438689	T	C	0.226035	0.878364
		243	-1.31384	0.240303	4.56606e-08	rs113965695	19	53860075	53360075	54360075	G	A	0.965657	0.887661
5-Deoxyribose-1-phosphate	1.02	243	1.03973	0.186449	2.45427e-08	rs7801853	7	157623174	157123174	158123174	T	C	0.897582	0.969528
5(S)-HETE	1.006	243	-1.63401	0.298296	4.30612e-08	rs114202043	3	42591854	42091854	43091854	C	T	0.97441	0.910779
		243	-0.791801	0.141663	2.2795e-08	rs2385520	8	124859289	124359289	125359289	T	C	0.160598	0.8555
		243	0.809519	0.141081	9.58163e-09	rs62236610	22	27989342	27489342	28489342	A	G	0.893182	0.948543
8-HETE.1	1.005	243	1.15049	0.19463	3.39697e-09	rs117000797	16	17484882	16984882	17984882	G	A	0.940623	0.951983
9,10-diHOME	1.015	243	-3.70862	0.657485	1.69443e-08	rs77612068	3	122649863	122149863	123149863	A	G	0.989869	0.82855
		243	-3.10189	0.562363	3.47168e-08	rs116836089	4	19039950	18539950	19539950	A	G	0.989321	0.970853
		243	-3.76107	0.653179	8.5066e-09	chr9:107606319	9	107606319	107106319	108106319	A	C	0.987889	0.830564
		243	-2.23105	0.408684	4.78533e-08	rs142139239	16	25349070	24849070	25849070	G	A	0.988881	0.838392
		243	-3.7194	0.654748	1.34177e-08	rs112194166	20	5056567	4556567	5556567	T	C	0.986506	0.878382
9,10,EpOME	1.012	243	-0.87404	0.151597	8.13922e-09	rs80280611	3	104822900	104322900	105322900	A	G	0.925861	0.9861
		243	-0.849933	0.12866	3.94738e-11	rs2322721	8	27352750	26852750	27852750	A	G	0.889584	0.984875
9-HETE.1	1.05	243	0.81086	0.146343	3.01061e-08	rs147273261	11	110922561	110422561	111422561	T	C	0.909382	0.969457
A lead SNP is defined as the SNP with the lowest p-value within 500 kilobases
Independence was defined as no other lead SNP within 1MB; overlaps were merged and the lowest p-value taken as the lead SNP.

## Sheet: All GWA hits
Supplementary Table 1. Results from the mQTL analysis of the REDS III pilot study
RSNUmber	CHr	Position	P-value	Type`	Metabolite	SNPname	SNPname_Platform	Platform	rsNum	Chr37	Pos37	Ref	Alt	Gene	Dist	Type	Function	AAchg	RglmDB	eigenPC	PlatformFreq	nHomRef	nHetero	nHomAlt	Dnase	Reg	SIFT	PP2_HDIV	LRT	MT	MA	FATHMM	metaSVM	REVEL	GERP>2	CADD	ClinVar	islets	adipose	liver	sklmus	r2	dPrime
rs12067247:4898381:A:C	1	4898381	4.35e-08	snp	[Similar to: L-Glutathione oxidized; ΔMass: 308.8758 Da]	1:4838321:A:C	1:4838321:A:C_TOPMed5ALL	TOPMed5ALL	rs12067247	1	4898381	A	C	'AJAP1	-54530	intergenic			5	2.66	0.091148	45056	8951	492	1000	open												16	17	17	17		x
rs72909455:35497245:C:T	1	35497245	6.71e-09	snp	Dehydroascorbate	1:35031644:C:T	1:35031644:C:T_TOPMed5ALL	TOPMed5ALL	rs72909455	1	35497245	C	T	'ZMYM6		intronic			4	6.039	0.032762	51091	3245	163	1000	pro												1	1	1	1		x
rs55869579:35509445:T:A	1	35509445	6.69e-09	snp	Dehydroascorbate	1:35043844:T:A	1:35043844:T:A_TOPMed5ALL	TOPMed5ALL	rs55869579	1	35509445	T	A	'ZMYM6	-11876	intergenic			7	-0.183	0.032799	51087	3249	163														18	6	18	17		x
rs57506124:35509463:G:A	1	35509463	6.69e-09	snp	Dehydroascorbate	1:35043862:G:A	1:35043862:G:A_TOPMed5ALL	TOPMed5ALL	rs57506124	1	35509463	G	A	'ZMYM6	-11894	intergenic			6	-0.047	0.032927	51074	3261	164														18	6	18	17		x
rs72909481:35510447:G:A	1	35510447	6.81e-09	snp	Dehydroascorbate	1:35044846:G:A	1:35044846:G:A_TOPMed5ALL	TOPMed5ALL	rs72909481	1	35510447	G	A	'ZMYM6	-12878	intergenic			7	-0.201	0.033111	51057	3275	167														18	6	18	17		x
rs4653205:37060382:G:A	1	37060382	4.72e-08	snp	3-Dehydrocarnitine	1:36594781:G:A	1:36594781:G:A_TOPMed5ALL	TOPMed5ALL	rs4653205	1	37060382	G	A	'CSF3R	-111467	intergenic			7	-0.25	0.083258	45872	8179	448														6	16	17	16		x
rs4653208:37064196:C:T	1	37064196	2.93e-09	snp	3-Dehydrocarnitine	1:36598595:C:T	1:36598595:C:T_TOPMed5ALL	TOPMed5ALL	rs4653208	1	37064196	C	T	'CSF3R	-115281	intergenic			7	-0.029	0.07424	46766	7374	359											3.4	3.58593		6	17	17	16		x
rs17484348:37065201:C:T	1	37065201	1.64e-09	snp	3-Dehydrocarnitine	1:36599600:C:T	1:36599600:C:T_TOPMed5ALL	TOPMed5ALL	rs17484348	1	37065201	C	T	'CSF3R	-116286	intergenic			6	-0.216	0.073494	46839	7300	355														6	17	17	17		x
rs61769910:37077597:C:T	1	37077597	1.17e-08	snp	3-Dehydrocarnitine	1:36611996:C:T	1:36611996:C:T_TOPMed5ALL	TOPMed5ALL	rs61769910	1	37077597	C	T	'CSF3R	-128682	intergenic			6	-0.283	0.077805	46428	7654	413														17	17	17	17		x
rs12090333:37077776:C:T	1	37077776	4.02e-08	snp	3-Dehydrocarnitine	1:36612175:C:T	1:36612175:C:T_TOPMed5ALL	TOPMed5ALL	rs12090333	1	37077776	C	T	'CSF3R	-128861	intergenic			7	-0.169	0.1292	41398	12116	983														17	17	17	16		x
rs77120762:37079021:A:T	1	37079021	1.84e-08	snp	3-Dehydrocarnitine	1:36613420:A:T	1:36613420:A:T_TOPMed5ALL	TOPMed5ALL	rs77120762	1	37079021	A	T	'CSF3R	-130106	intergenic			5	-0.24	0.078128	46395	7683	416														16	17	17	16		x
rs116940696:39021194:C:T	1	39021194	1.65e-08	snp	3-[Similar to: Υ-Glutamylcysteine; ΔMass: -146.3080 Da]	1:38555522:C:T	1:38555522:C:T_TOPMed5ALL	TOPMed5ALL	rs116940696	1	39021194	C	T	'RRAGC	282675	intergenic			5	-0.165	0.005303	53939	542	18														17	17	17	17		x
rs118145458:39025017:G:A	1	39025017	1.1e-08	snp	3-[Similar to: Υ-Glutamylcysteine; ΔMass: -146.3080 Da]	1:38559345:G:A	1:38559345:G:A_TOPMed5ALL	TOPMed5ALL	rs118145458	1	39025017	G	A	'RRAGC	278852	intergenic			4	2.764	0.005964	53868	610	20	1000	proFR												14	14	14	16		x
rs6693260:41839495:A:T	1	41839495	2.6e-08	snp	[Similar to: L-Glutathione oxidized; ΔMass: 308.8754 Da]	1:41373823:A:T	1:41373823:A:T_TOPMed5ALL	TOPMed5ALL	rs6693260	1	41839495	A	T	'FOXO6		intronic			5	0.053	0.237477	32272	18568	3658	241													6	17	17	11		x
rs112918665:47082079:A:C	1	47082079	2.73e-08	snp	Pyruvate (uM)	1:46616407:A:C	1:46616407:A:C_TOPMed5ALL	TOPMed5ALL	rs112918665	1	47082079	A	C	'MOB3C		intronic			2b	3.38	0.06342	48281	5499	706	1000	pro												1	1	1	1		x
rs76168185:58808704:A:T	1	58808704	5.21e-09	snp	Sphingosine 1-phosphate	1:58343032:A:T	1:58343032:A:T_TOPMed5ALL	TOPMed5ALL	rs76168185	1	58808704	A	T	'DAB1	-92493	intergenic			6	-0.092	0.010716	53336	1154	7														18	18	18	18		x
rs67423617:70933262:C:T	1	70933262	4.2e-08	snp	2-Hydroxyglutarate (uM)	1:70467579:C:T	1:70467579:C:T_TOPMed5ALL	TOPMed5ALL	rs67423617	1	70933262	C	T	'CTH	-27728	intergenic			7	-0.294	0.264927	29842	20436	4220														18	18	18	18		x
rs66902661:70935660:C:T	1	70935660	3.56e-08	snp	2-Hydroxyglutarate (uM)	1:70469977:C:T	1:70469977:C:T_TOPMed5ALL	TOPMed5ALL	rs66902661	1	70935660	C	T	'CTH	-30126	intergenic			7	-0.268	0.265026	29801	20422	4217														18	18	18	18		x
rs2133914:70938558:C:G	1	70938558	3.25e-08	snp	2-Hydroxyglutarate (uM)	1:70472875:C:G	1:70472875:C:G_TOPMed5ALL	TOPMed5ALL	rs2133914	1	70938558	C	G	'CTH	-33024	intergenic			7	-0.226	0.265354	29806	20460	4231														18	18	18	18		x
rs79355651:84285104:A:C	1	84285104	4.69e-08	snp	Pyruvate (uM)	1:83819421:A:C	1:83819421:A:C_TOPMed5ALL	TOPMed5ALL	rs79355651	1	84285104	A	C	'LOC101927560,LOC1019		ncRNA_intronic			5	-0.113	0.043525	50091	4068	338														6	11	11	18		x
rs79355651:84285104:A:C	1	84285104	3.95e-08	snp	15-HETE	1:83819421:A:C	1:83819421:A:C_TOPMed5ALL	TOPMed5ALL	rs79355651	1	84285104	A	C	'LOC101927560,LOC1019		ncRNA_intronic			5	-0.113	0.043525	50091	4068	338														6	11	11	18		x
rs79355651:84285104:A:C	1	84285104	3.95e-08	snp	15-HETE	1:83819421:A:C	1:83819421:A:C_TOPMed5ALL	TOPMed5ALL	rs79355651	1	84285104	A	C	'LOC101927560,LOC1019		ncRNA_intronic			5	-0.113	0.043525	50091	4068	338														6	11	11	18		x
rs17129831:84292083:A:G	1	84292083	4.75e-08	snp	Pyruvate (uM)	1:83826400:A:G	1:83826400:A:G_TOPMed5ALL	TOPMed5ALL	rs17129831	1	84292083	A	G	'LOC101927560,LOC1019		ncRNA_intronic			6	-0.162	0.042635	50184	3981	333											2.03			6	6	6	18		x
rs17129831:84292083:A:G	1	84292083	4.35e-08	snp	15-HETE	1:83826400:A:G	1:83826400:A:G_TOPMed5ALL	TOPMed5ALL	rs17129831	1	84292083	A	G	'LOC101927560,LOC1019		ncRNA_intronic			6	-0.162	0.042635	50184	3981	333											2.03			6	6	6	18		x
rs17129831:84292083:A:G	1	84292083	4.35e-08	snp	15-HETE	1:83826400:A:G	1:83826400:A:G_TOPMed5ALL	TOPMed5ALL	rs17129831	1	84292083	A	G	'LOC101927560,LOC1019		ncRNA_intronic			6	-0.162	0.042635	50184	3981	333											2.03			6	6	6	18		x
rs148454078:102990191:C:A	1	102990191	2.33e-08	snp	acyl-C18:2	1:102524635:C:A	1:102524635:C:A_TOPMed5ALL	TOPMed5ALL	rs148454078	1	102990191	C	A	'COL11A1	351832	intergenic			6	-0.234	0.015533	52826	1647	23														18	18	18	18		x
rs4265455:110074967:A:G	1	110074967	2.66e-08	snp	Hypoxanthine (uM)	1:109532345:A:G	1:109532345:A:G_TOPMed5ALL	TOPMed5ALL	rs4265455	1	110074967	A	G	'GPR61	7527	intergenic			2b	0.736	0.274709	28908	21232	4354	1000	proFR												10	2	11	9		x
rs77466954:116667227:T:G	1	116667227	4.91e-08	snp	Pyruvate (uM)	1:116124606:T:G	1:116124606:T:G_TOPMed5ALL	TOPMed5ALL	rs77466954	1	116667227	T	G	'MAB21L3		intronic			7	-0.258	0.023276	52034	2393	72														17	17	6	17		x
rs111821783:116672693:C:T	1	116672693	3.88e-08	snp	Pyruvate (uM)	1:116130072:C:T	1:116130072:C:T_TOPMed5ALL	TOPMed5ALL	rs111821783	1	116672693	C	T	'MAB21L3		intronic			7	-0.238	0.023671	51996	2424	78														17	17	6	17		x
rs76951245:116674783:G:A	1	116674783	3.56e-08	snp	Pyruvate (uM)	1:116132162:G:A	1:116132162:G:A_TOPMed5ALL	TOPMed5ALL	rs76951245	1	116674783	G	A	'MAB21L3		intronic			4	0.508	0.023643	51998	2425	76														17	17	6	17		x
rs143186262:116684846:C:T	1	116684846	1.94e-08	snp	Pyruvate (uM)	1:116142225:C:T	1:116142225:C:T_TOPMed5ALL	TOPMed5ALL	rs143186262	1	116684846	C	T	'MAB21L3	-6985	intergenic			7	-0.218	0.023477	52014	2411	74														6	6	6	6		x
rs112919225:116685499:T:C	1	116685499	1.81e-08	snp	Pyruvate (uM)	1:116142878:T:C	1:116142878:T:C_TOPMed5ALL	TOPMed5ALL	rs112919225	1	116685499	T	C	'MAB21L3	-7638	intergenic			6	-0.195	0.023725	51990	2432	77														6	6	6	6		x
rs60498127:116689688:G:A	1	116689688	1.43e-08	snp	Pyruvate (uM)	1:116147067:G:A	1:116147067:G:A_TOPMed5ALL	TOPMed5ALL	rs60498127	1	116689688	G	A	'MAB21L3	-11827	intergenic			7	-0.145	0.025378	51820	2588	89		ctcf										1.8621		6	6	6	6		x
rs74529908:116691399:G:T	1	116691399	1.25e-08	snp	Pyruvate (uM)	1:116148778:G:A	1:116148778:G:A_TOPMed5ALL	TOPMed5ALL	rs74529908	1	116691399	G	A	'MAB21L3	-13538	intergenic			5	-0.206	5.5e-05	54493	6	0	220													6	6	6	6		x
rs58459403:153499899:C:T	1	153499899	4.17e-11	snp	Pyruvate (uM)	1:153527423:C:T	1:153527423:C:T_TOPMed5ALL	TOPMed5ALL	rs58459403	1	153499899	C	T	'S100A6	7177	intergenic			5	1.864	0.044395	50040	4079	380		open												6	6	18	6		x
rs59567164:153504283:G:A	1	153504283	2.67e-11	snp	Pyruvate (uM)	1:153531807:G:A	1:153531807:G:A_TOPMed5ALL	TOPMed5ALL	rs59567164	1	153504283	G	A	'S100A6	2793	intergenic			5	-0.137	0.050139	49529	4473	496	396													6	10	17	6		x
rs7516152:158634235:G:A	1	158634235	2.85e-10	snp	S-Adenosyl-L-methionine	1:158664445:G:A	1:158664445:G:A_TOPMed5ALL	TOPMed5ALL	rs7516152	1	158634235	G	A	'SPTA1		intronic			7	-0.282	0.180113	36696	15974	1829														17	18	17	18		x
rs77001631:158635658:C:A	1	158635658	4.13e-10	snp	S-Adenosyl-L-methionine	1:158665868:C:A	1:158665868:C:A_TOPMed5ALL	TOPMed5ALL	rs77001631	1	158635658	C	A	'SPTA1		intronic			6	-0.228	0.184994	36265	16304	1930														17	18	17	18		x
rs12033733	1	158635750	2.52e-10	snp	S-Adenosyl-L-methionine	1:158665960:T:C	1:158665960:T:C_TOPMed5ALL	TOPMed5ALL	rs12033733	1	158635750	T	C	'SPTA1		intronic			6	-0.192	0.18501	36262	16305	1930														17	18	17	18		x
rs879236:158638115:C:A	1	158638115	1.23e-09	snp	S-Adenosyl-L-methionine	1:158668325:C:A	1:158668325:C:A_TOPMed5ALL	TOPMed5ALL	rs879236	1	158638115	C	A	'SPTA1		intronic			6	-0.149	0.184374	36325	16250	1923														17	18	17	18		x
rs6666006:178041268:C:T	1	178041268	8.04e-11	snp	Pyruvate (uM)	1:178072133:C:T	1:178072133:C:T_TOPMed5ALL	TOPMed5ALL	rs6666006	1	178041268	C	T	'RASAL2-AS1	19375	intergenic			7	-0.156	0.038717	50518	3740	240														6	18	18	6		x
rs12076793:178042670:A:C	1	178042670	8.08e-11	snp	Pyruvate (uM)	1:178073535:A:C	1:178073535:A:C_TOPMed5ALL	TOPMed5ALL	rs12076793	1	178042670	A	C	'RASAL2-AS1	17973	intergenic			7	-0.191	0.038689	50522	3737	240														6	18	18	6		x
rs1832669:178043128:T:C	1	178043128	8.04e-11	snp	Pyruvate (uM)	1:178073993:T:C	1:178073993:T:C_TOPMed5ALL	TOPMed5ALL	rs1832669	1	178043128	T	C	'RASAL2-AS1	17515	intergenic			7	-0.229	0.038698	50522	3736	241														6	18	18	6		x
rs12096499:178046048:C:T	1	178046048	4.32e-08	snp	Pyruvate (uM)	1:178076913:C:T	1:178076913:C:T_TOPMed5ALL	TOPMed5ALL	rs12096499	1	178046048	C	T	'RASAL2-AS1	14595	intergenic			7	-0.222	0.035065	50886	3404	209														6	18	18	6		x
rs12078004:178053848:A:G	1	178053848	4.2e-08	snp	Pyruvate (uM)	1:178084713:A:G	1:178084713:A:G_TOPMed5ALL	TOPMed5ALL	rs12078004	1	178053848	A	G	'RASAL2-AS1	6795	intergenic			7	-0.198	0.036845	50713	3556	230														6	18	18	6		x
rs12085720:178056129:G:A	1	178056129	4.17e-08	snp	Pyruvate (uM)	1:178086994:G:A	1:178086994:G:A_TOPMed5ALL	TOPMed5ALL	rs12085720	1	178056129	G	A	'RASAL2-AS1	4514	intergenic			5	0.145	0.036927	50705	3563	231	1000	open										1.53857		6	11	18	6		x
rs74965204:178058535:G:C	1	178058535	4.11e-08	snp	Pyruvate (uM)	1:178089400:G:C	1:178089400:G:C_TOPMed5ALL	TOPMed5ALL	rs74965204	1	178058535	G	C	'RASAL2-AS1	2108	intergenic			6	-0.239	0.036863	50710	3560	229														6	6	18	6		x
rs13375758:178059397:A:T	1	178059397	4.08e-08	snp	Pyruvate (uM)	1:178090262:A:T	1:178090262:A:T_TOPMed5ALL	TOPMed5ALL	rs13375758	1	178059397	A	T	'RASAL2-AS1	1246	intergenic			6	-0.216	0.0369	50707	3562	230														6	6	18	6		x
rs182399398:178062956:C:T	1	178062956	4.01e-08	snp	Pyruvate (uM)	1:178093821:C:T	1:178093821:C:T_TOPMed5ALL	TOPMed5ALL	rs182399398	1	178062956	C	T	'RASAL2-AS1		ncRNA_exonic			4	1.381	0.036479	50720	3551	212		pro												1	1	1	1		x
rs116226039:178063227:C:G	1	178063227	4.01e-08	snp	Pyruvate (uM)	1:178094092:C:G	1:178094092:C:G_TOPMed5ALL	TOPMed5ALL	rs116226039	1	178063227	C	G	'RASAL2		UTR5			4	0.929	0.036648	50728	3534	230	1000	pro										1.26981		1	1	1	1		x
rs74128840:178063897:A:G	1	178063897	4.01e-08	snp	Pyruvate (uM)	1:178094762:A:G	1:178094762:A:G_TOPMed5ALL	TOPMed5ALL	rs74128840	1	178063897	A	G	'RASAL2		intronic			4	5.163	0.036652	50733	3537	229	593	pro												1	3	3	3		x
rs55711897:178068996:C:T	1	178068996	4.01e-08	snp	Pyruvate (uM)	1:178099861:C:T	1:178099861:C:T_TOPMed5ALL	TOPMed5ALL	rs55711897	1	178068996	C	T	'RASAL2		intronic			7	-0.2	0.036671	50731	3537	230														6	6	6	6		x
rs60148450	1	178070828	4.01e-08	snp	Pyruvate (uM)	1:178101693:T:G	1:178101693:T:G_TOPMed5ALL	TOPMed5ALL	rs60148450	1	178070828	T	G	'RASAL2		intronic			7	0.374	0.03678	50720	3549	230														6	11	9	11		x
rs74128844:178071890:A:G	1	178071890	4.01e-08	snp	Pyruvate (uM)	1:178102755:A:G	1:178102755:A:G_TOPMed5ALL	TOPMed5ALL	rs74128844	1	178071890	A	G	'RASAL2		intronic			7	-0.148	0.036826	50715	3554	230														6	6	3	18		x
rs79489207:178082132:T:C	1	178082132	4.01e-08	snp	Pyruvate (uM)	1:178112997:T:C	1:178112997:T:C_TOPMed5ALL	TOPMed5ALL	rs79489207	1	178082132	T	C	'RASAL2		intronic			6	-0.21	0.036836	50714	3555	230														6	6	6	18		x
rs140175281:178083847:C:T	1	178083847	4.01e-08	snp	Pyruvate (uM)	1:178114712:C:T	1:178114712:C:T_TOPMed5ALL	TOPMed5ALL	rs140175281	1	178083847	C	T	'RASAL2		intronic			7	-0.195	0.036854	50713	3555	231														6	6	6	18		x
rs12065729:178088610:T:C	1	178088610	4.01e-08	snp	Pyruvate (uM)	1:178119475:T:C	1:178119475:T:C_TOPMed5ALL	TOPMed5ALL	rs12065729	1	178088610	T	C	'RASAL2		intronic			5	-0.162	0.036826	50715	3554	230														6	6	6	18		x
1:178104632:A:T	1	178104632	4.01e-08	snp	Pyruvate (uM)
rs12079681:178109741:A:G	1	178109741	4.01e-08	snp	Pyruvate (uM)	1:178140606:A:G	1:178140606:A:G_TOPMed5ALL	TOPMed5ALL	rs12079681	1	178109741	A	G	'RASAL2		intronic			6	-0.219	0.036863	50714	3552	233														6	18	6	18		x
rs10159245:178110510:C:T	1	178110510	4.01e-08	snp	Pyruvate (uM)	1:178141375:C:T	1:178141375:C:T_TOPMed5ALL	TOPMed5ALL	rs10159245	1	178110510	C	T	'RASAL2		intronic			7	-0.228	0.036855	50713	3553	232														6	18	6	18		x
rs12060261:178124737:C:T	1	178124737	4.01e-08	snp	Pyruvate (uM)	1:178155602:C:T	1:178155602:C:T_TOPMed5ALL	TOPMed5ALL	rs12060261	1	178124737	C	T	'RASAL2		intronic			3a	-0.116	0.036848	50708	3556	230	254													6	18	18	18		x
rs12092370:178126130:G:A	1	178126130	4.01e-08	snp	Pyruvate (uM)	1:178156995:G:A	1:178156995:G:A_TOPMed5ALL	TOPMed5ALL	rs12092370	1	178126130	G	A	'RASAL2		intronic			7	-0.201	0.036817	50716	3553	230														6	18	18	18		x
rs12094485:178136063:A:G	1	178136063	4.01e-08	snp	Pyruvate (uM)	1:178166928:A:G	1:178166928:A:G_TOPMed5ALL	TOPMed5ALL	rs12094485	1	178136063	A	G	'RASAL2		intronic			6	-0.19	0.036819	50701	3552	230														6	18	18	18		x
rs140274239:178156210:G:A	1	178156210	4.01e-08	snp	Pyruvate (uM)	1:178187075:G:A	1:178187075:G:A_TOPMed5ALL	TOPMed5ALL	rs140274239	1	178156210	G	A	'RASAL2		intronic			6	-0.196	0.036726	50722	3549	227														6	6	18	18		x
rs61634418:178166787:A:G	1	178166787	4e-08	snp	Pyruvate (uM)	1:178197652:A:G	1:178197652:A:G_TOPMed5ALL	TOPMed5ALL	rs61634418	1	178166787	A	G	'RASAL2		intronic			7	-0.203	0.036744	50722	3547	229														18	18	18	18		x
rs10913517:178170097:C:T	1	178170097	4e-08	snp	Pyruvate (uM)	1:178200962:C:T	1:178200962:C:T_TOPMed5ALL	TOPMed5ALL	rs10913517	1	178170097	C	T	'RASAL2		intronic			7	-0.206	0.03679	50718	3550	230														18	18	18	18		x
rs28847154:178172487:C:T	1	178172487	4e-08	snp	Pyruvate (uM)	1:178203352:C:T	1:178203352:C:T_TOPMed5ALL	TOPMed5ALL	rs28847154	1	178172487	C	T	'RASAL2		intronic			7	-0.128	0.03679	50718	3550	230												1.53485		18	18	18	18		x
rs56399667:178172713:A:G	1	178172713	4e-08	snp	Pyruvate (uM)	1:178203578:A:G	1:178203578:A:G_TOPMed5ALL	TOPMed5ALL	rs56399667	1	178172713	A	G	'RASAL2		intronic			5	-0.162	0.03678	50720	3549	230														18	18	18	18		x
rs75713355:178190417:C:T	1	178190417	3.98e-08	snp	Pyruvate (uM)	1:178221282:C:T	1:178221282:C:T_TOPMed5ALL	TOPMed5ALL	rs75713355	1	178190417	C	T	'RASAL2		intronic			6	-0.246	0.036948	50700	3565	231														18	18	6	18		x
rs3902664:178196604:T:C	1	178196604	3.98e-08	snp	Pyruvate (uM)	1:178227469:T:C	1:178227469:T:C_TOPMed5ALL	TOPMed5ALL	rs3902664	1	178196604	T	C	'RASAL2		intronic			7	-0.183	0.036836	50713	3557	229														6	18	18	18		x
rs74128891:178213273:A:G	1	178213273	3.98e-08	snp	Pyruvate (uM)	1:178244138:A:G	1:178244138:A:G_TOPMed5ALL	TOPMed5ALL	rs74128891	1	178213273	A	G	'RASAL2		intronic			5	-0.028	0.036845	50713	3556	230														18	18	18	18		x
rs10913527:178226396:G:C	1	178226396	3.96e-08	snp	Pyruvate (uM)	1:178257261:G:C	1:178257261:G:C_TOPMed5ALL	TOPMed5ALL	rs10913527	1	178226396	G	C	'RASAL2		intronic			7	-0.184	0.036854	50712	3557	230														18	18	18	18		x
rs12061686:178339347:G:A	1	178339347	2.07e-08	snp	Pyruvate (uM)	1:178370212:G:A	1:178370212:G:A_TOPMed5ALL	TOPMed5ALL	rs12061686	1	178339347	G	A	'RASAL2		intronic			7	-0.193	0.057304	48791	5170	538														6	18	18	18		x
rs11589041:180898372:C:T	1	180898372	4.33e-08	snp	5-6-Dihydrothymine	1:180929236:C:T	1:180929236:C:T_TOPMed5ALL	TOPMed5ALL	rs11589041	1	180898372	C	T	'KIAA1614		intronic			5	1.034	0.344893	24219	22966	7313														10	5	6	6		x
rs74130996:183988688:T:C	1	183988688	1.86e-10	snp	Pyruvate (uM)	1:184019554:T:C	1:184019554:T:C_TOPMed5ALL	TOPMed5ALL	rs74130996	1	183988688	T	C	'COLGALT2		intronic			7	-0.124	0.033974	51017	3259	222											2.75			18	17	17	6		x
rs115720763:183990280:G:A	1	183990280	1.88e-10	snp	Pyruvate (uM)	1:184021146:G:A	1:184021146:G:A_TOPMed5ALL	TOPMed5ALL	rs115720763	1	183990280	G	A	'COLGALT2		intronic			5	-0.11	0.024634	51941	2429	128														18	17	17	6		x
rs74130998:183990400:A:G	1	183990400	1.88e-10	snp	Pyruvate (uM)	1:184021266:A:G	1:184021266:A:G_TOPMed5ALL	TOPMed5ALL	rs74130998	1	183990400	A	G	'COLGALT2		intronic			5	-0.172	0.034102	51006	3269	224														18	17	17	6		x
rs74130999:183990628:C:G	1	183990628	1.88e-10	snp	Pyruvate (uM)	1:184021494:C:G	1:184021494:C:G_TOPMed5ALL	TOPMed5ALL	rs74130999	1	183990628	C	G	'COLGALT2		intronic			5	-0.151	0.034093	51006	3268	224														18	17	17	9		x
rs74131000:183990712:A:G	1	183990712	1.94e-10	snp	Pyruvate (uM)	1:184021578:A:G	1:184021578:A:G_TOPMed5ALL	TOPMed5ALL	rs74131000	1	183990712	A	G	'COLGALT2		intronic			5	-0.296	0.045028	49958	4174	367														18	17	17	9		x
rs78472131:183990791:A:G	1	183990791	1.75e-10	snp	Pyruvate (uM)	1:184021657:A:G	1:184021657:A:G_TOPMed5ALL	TOPMed5ALL	rs78472131	1	183990791	A	G	'COLGALT2		intronic			5	-0.205	0.034121	51003	3271	224														18	17	17	9		x
rs74131001:183990866:C:T	1	183990866	1.88e-10	snp	Pyruvate (uM)	1:184021732:C:T	1:184021732:C:T_TOPMed5ALL	TOPMed5ALL	rs74131001	1	183990866	C	T	'COLGALT2		intronic			4	-0.133	0.034102	51005	3269	224		open												18	17	17	10		x
rs74133803:183991373:G:A	1	183991373	1.89e-10	snp	Pyruvate (uM)	1:184022239:G:A	1:184022239:G:A_TOPMed5ALL	TOPMed5ALL	rs74133803	1	183991373	G	A	'COLGALT2		intronic			6	-0.199	0.034102	51006	3269	224														18	17	17	10		x
rs74133804:183991591:C:T	1	183991591	1.89e-10	snp	Pyruvate (uM)	1:184022457:C:T	1:184022457:C:T_TOPMed5ALL	TOPMed5ALL	rs74133804	1	183991591	C	T	'COLGALT2		intronic			6	-0.172	0.034084	51007	3267	224														18	17	17	10		x
rs74132762:183991954:A:T	1	183991954	1.89e-10	snp	Pyruvate (uM)	1:184022820:A:T	1:184022820:A:T_TOPMed5ALL	TOPMed5ALL	rs74132762	1	183991954	A	T	'COLGALT2		intronic			2b	0.139	0.034102	51006	3269	224	884	open										1.89835		18	17	17	9		x
rs74132763:183992168:T:C	1	183992168	1.9e-10	snp	Pyruvate (uM)	1:184023034:T:C	1:184023034:T:C_TOPMed5ALL	TOPMed5ALL	rs74132763	1	183992168	T	C	'COLGALT2		intronic			4	0.027	0.034102	51005	3269	224		open												18	17	17	9		x
rs74132764:183992316:C:T	1	183992316	1.9e-10	snp	Pyruvate (uM)	1:184023182:C:T	1:184023182:C:T_TOPMed5ALL	TOPMed5ALL	rs74132764	1	183992316	C	T	'COLGALT2		intronic			5	0.035	0.034093	51006	3268	224	128													18	17	17	11		x
rs55734904	1	183992573	1.9e-10	snp	Pyruvate (uM)	1:184023439:G:A	1:184023439:G:A_TOPMed5ALL	TOPMed5ALL	rs55734904	1	183992573	G	A	'COLGALT2		intronic			7	-0.098	0.034093	51006	3268	224											2.34			18	17	17	11		x
rs57744980:183992648:G:A	1	183992648	1.8e-10	snp	Pyruvate (uM)	1:184023514:G:A	1:184023514:G:A_TOPMed5ALL	TOPMed5ALL	rs57744980	1	183992648	G	A	'COLGALT2		intronic			7	-0.174	0.034094	51005	3268	224														18	17	17	11		x
1:183992784:G:C	1	183992784	1.67e-10	snp	Pyruvate (uM)
rs60210878:183993756:T:A	1	183993756	9.46e-11	snp	Pyruvate (uM)	1:184024622:T:A	1:184024622:T:A_TOPMed5ALL	TOPMed5ALL	rs60210878	1	183993756	T	A	'COLGALT2		intronic			7	-0.196	0.044926	49958	4168	364		open												18	17	17	11		x
rs60616956:183993839:C:T	1	183993839	8.86e-11	snp	Pyruvate (uM)	1:184024705:C:T	1:184024705:C:T_TOPMed5ALL	TOPMed5ALL	rs60616956	1	183993839	C	T	'COLGALT2		intronic			5	0.1	0.034119	50993	3268	225		open												18	17	17	11		x
rs74132768:183994402:G:A	1	183994402	6.55e-11	snp	Pyruvate (uM)	1:184025268:G:A	1:184025268:G:A_TOPMed5ALL	TOPMed5ALL	rs74132768	1	183994402	G	A	'COLGALT2		intronic			4	0.429	0.034386	50975	3300	224	1000	open										1.65133		18	17	17	9		x
rs74132769:183994432:G:A	1	183994432	6.43e-11	snp	Pyruvate (uM)	1:184025298:G:A	1:184025298:G:A_TOPMed5ALL	TOPMed5ALL	rs74132769	1	183994432	G	A	'COLGALT2		intronic			2b	0.552	0.034111	51005	3270	224	1000	open									3.94	2.11204		18	17	17	9		x
rs74132770:183994767:T:C	1	183994767	5.14e-11	snp	Pyruvate (uM)	1:184025633:T:C	1:184025633:T:C_TOPMed5ALL	TOPMed5ALL	rs74132770	1	183994767	T	C	'COLGALT2		intronic			5	0.641	0.045026	49952	4171	368		open									3.4			18	17	17	11		x
rs74132771:183994806:T:G	1	183994806	5.35e-11	snp	Pyruvate (uM)	1:184025672:T:G	1:184025672:T:G_TOPMed5ALL	TOPMed5ALL	rs74132771	1	183994806	T	G	'COLGALT2		intronic			5	0.439	0.034107	50998	3269	224		open												18	17	17	11		x
rs74132773:183995396:A:G	1	183995396	3.76e-11	snp	Pyruvate (uM)	1:184026262:A:G	1:184026262:A:G_TOPMed5ALL	TOPMed5ALL	rs74132773	1	183995396	A	G	'COLGALT2		intronic			6	-0.176	0.034111	51005	3270	224														18	17	17	11		x
rs60591205:183995624:C:G	1	183995624	3.21e-11	snp	Pyruvate (uM)	1:184026490:C:G	1:184026490:C:G_TOPMed5ALL	TOPMed5ALL	rs60591205	1	183995624	C	G	'COLGALT2		intronic			7	-0.084	0.034111	51005	3270	224											2.31			18	17	17	6		x
rs74132774:183996806:A:G	1	183996806	2.14e-10	snp	Pyruvate (uM)	1:184027672:A:G	1:184027672:A:G_TOPMed5ALL	TOPMed5ALL	rs74132774	1	183996806	A	G	'COLGALT2		intronic			7	-0.116	0.03579	50826	3445	228														18	17	17	6		x
rs59701007:183997880:T:C	1	183997880	1.71e-10	snp	Pyruvate (uM)	1:184028746:T:C	1:184028746:T:C_TOPMed5ALL	TOPMed5ALL	rs59701007	1	183997880	T	C	'COLGALT2		intronic			6	-0.159	0.03545	50859	3416	224														18	17	17	6		x
rs56124216:183998122:A:G	1	183998122	1.65e-10	snp	Pyruvate (uM)	1:184028988:A:G	1:184028988:A:G_TOPMed5ALL	TOPMed5ALL	rs56124216	1	183998122	A	G	'COLGALT2		intronic			5	0.059	0.035461	50856	3417	224	1000											1.64171		18	17	17	6		x
rs74132775:183998505:T:C	1	183998505	1.63e-10	snp	Pyruvate (uM)	1:184029371:T:C	1:184029371:T:C_TOPMed5ALL	TOPMed5ALL	rs74132775	1	183998505	T	C	'COLGALT2		intronic			4	0.281	0.04645	49801	4314	374	293													18	17	17	11		x
rs74132776:184000185:C:T	1	184000185	2.86e-10	snp	Pyruvate (uM)	1:184031051:C:A	1:184031051:C:A_TOPMed5ALL	TOPMed5ALL	rs74132776	1	184000185	C	A	'COLGALT2		intronic			5	0.195	1.8e-05	54497	2	0	353													18	17	17	6		x
rs74132777:184000316:G:T	1	184000316	2.74e-10	snp	Pyruvate (uM)	1:184031182:G:T	1:184031182:G:T_TOPMed5ALL	TOPMed5ALL	rs74132777	1	184000316	G	T	'COLGALT2		intronic			7	0.225	0.035277	50876	3397	224														18	17	17	6		x
rs74132778:184000502:G:T	1	184000502	2.65e-10	snp	Pyruvate (uM)	1:184031368:G:T	1:184031368:G:T_TOPMed5ALL	TOPMed5ALL	rs74132778	1	184000502	G	T	'COLGALT2		intronic			4	0.592	0.035313	50874	3401	224		tfbs												18	17	17	6		x
rs77338100:184365517:G:A	1	184365517	3.24e-08	snp	LPI18:1	1:184396383:G:A	1:184396383:G:A_TOPMed5ALL	TOPMed5ALL	rs77338100	1	184365517	G	A	'C1orf21		intronic			7	-0.153	0.013725	53014	1474	11												2.04288		6	6	6	6		x
rs669649:184869455:C:T	1	184869455	4.66e-09	snp	Pyruvate (uM)	1:184900322:C:T	1:184900322:C:T_TOPMed5ALL	TOPMed5ALL	rs669649	1	184869455	C	T	'FAM129A		intronic			5	-0.144	0.030698	51307	3038	154											2.45			18	6	17	6		x
rs10919836:200166784:G:C	1	200166784	9.36e-09	snp	N-Amidino-L-aspartate	1:200197656:G:C	1:200197656:G:C_TOPMed5ALL	TOPMed5ALL	rs10919836	1	200166784	G	C	'NR5A2	-20234	intergenic			7	-0.179	0.053403	49157	4848	486														18	18	18	18		x
rs12095614	1	200168819	2.71e-08	snp	N-Amidino-L-aspartate	1:200199691:A:G	1:200199691:A:G_TOPMed5ALL	TOPMed5ALL	rs12095614	1	200168819	A	G	'NR5A2	-22269	intergenic			6	-0.155	0.044019	50038	4124	337											2.29			18	18	18	18		x
rs10919840:200169077:A:C	1	200169077	2.71e-08	snp	N-Amidino-L-aspartate	1:200199949:A:C	1:200199949:A:C_TOPMed5ALL	TOPMed5ALL	rs10919840	1	200169077	A	C	'NR5A2	-22527	intergenic			7	-0.184	0.044652	49983	4165	351														18	18	18	18		x
rs141010161:212289988:G:T	1	212289988	3.59e-08	snp	Pyruvate (uM)	1:212116646:G:T	1:212116646:G:T_TOPMed5ALL	TOPMed5ALL	rs141010161	1	212289988	G	T	'DTL	-11640	intergenic			5	-0.191	0.039763	50436	3765	284														18	6	18	6		x
rs57157835:212290139:A:G	1	212290139	2.03e-08	snp	Pyruvate (uM)	1:212116797:A:G	1:212116797:A:G_TOPMed5ALL	TOPMed5ALL	rs57157835	1	212290139	A	G	'DTL	-11791	intergenic			5	-0.171	0.040515	50371	3840	288												1.56547		18	6	18	6		x
rs73091223:212293356:G:A	1	212293356	2.43e-08	snp	Pyruvate (uM)	1:212120014:G:A	1:212120014:G:A_TOPMed5ALL	TOPMed5ALL	rs73091223	1	212293356	G	A	'DTL	-15008	intergenic			4	-0.039	0.038606	50553	3684	262	595													18	6	18	9		x
rs73091229:212296498:G:A	1	212296498	2.73e-08	snp	Pyruvate (uM)	1:212123156:G:A	1:212123156:G:A_TOPMed5ALL	TOPMed5ALL	rs73091229	1	212296498	G	A	'DTL	-18150	intergenic			7	-0.222	0.033386	51050	3259	190														18	6	18	6		x
rs113964107:212301388:C:T	1	212301388	2.86e-08	snp	Pyruvate (uM)	1:212128046:C:T	1:212128046:C:T_TOPMed5ALL	TOPMed5ALL	rs113964107	1	212301388	C	T	'DTL	-23040	intergenic			6	-0.232	0.038693	50488	3693	260														18	6	18	18		x
rs73091246:212303774:T:C	1	212303774	1.18e-08	snp	Pyruvate (uM)	1:212130432:T:C	1:212130432:T:C_TOPMed5ALL	TOPMed5ALL	rs73091246	1	212303774	T	C	'DTL	-25426	intergenic			7	-0.173	0.041634	50272	3916	311														18	6	18	18		x
rs57901353:212305407:G:A	1	212305407	4.7e-08	snp	Pyruvate (uM)	1:212132065:G:A	1:212132065:G:A_TOPMed5ALL	TOPMed5ALL	rs57901353	1	212305407	G	A	'DTL	-27059	intergenic			5	-0.156	0.04345	50107	4048	344	435													18	6	18	18		x
rs4951457:212879500:A:C	1	212879500	2.18e-09	snp	Choline	1:212706158:A:C	1:212706158:A:C_TOPMed5ALL	TOPMed5ALL	rs4951457	1	212879500	A	C	'BATF3	-6173	intergenic			6	-0.097	0.260152	30306	20030	4163												1.36014		18	6	18	18		x
rs4951458:212879644:C:T	1	212879644	5.54e-09	snp	Choline	1:212706302:C:T	1:212706302:C:T_TOPMed5ALL	TOPMed5ALL	rs4951458	1	212879644	C	T	'BATF3	-6317	intergenic			6	-0.234	0.656379	6925	23604	23970														18	6	18	18		x
rs11120000:212879754:C:T	1	212879754	2.42e-10	snp	Choline	1:212706412:C:T	1:212706412:C:T_TOPMed5ALL	TOPMed5ALL	rs11120000	1	212879754	C	T	'BATF3	-6427	intergenic			6	-0.217	0.574059	10341	25737	18412														18	6	18	18		x
rs10779582:212879877:T:C	1	212879877	5.86e-09	snp	Choline	1:212706535:T:C	1:212706535:T:C_TOPMed5ALL	TOPMed5ALL	rs10779582	1	212879877	T	C	'BATF3	-6550	intergenic			7	-0.241	0.656061	6937	23614	23947														18	6	18	18		x
rs6688947:212879963:C:T	1	212879963	1.98e-10	snp	Choline	1:212706621:C:T	1:212706621:C:T_TOPMed5ALL	TOPMed5ALL	rs6688947	1	212879963	C	T	'BATF3	-6636	intergenic			7	-0.221	0.572194	10557	25516	18426														18	6	18	18		x
rs4548508:212880456:C:T	1	212880456	5.76e-09	snp	Choline	1:212707114:C:T	1:212707114:C:T_TOPMed5ALL	TOPMed5ALL	rs4548508	1	212880456	C	T	'BATF3	-7129	intergenic			6	-0.252	0.65563	6955	23625	23918														18	6	18	18		x
rs4311947:212880752:G:T	1	212880752	6.44e-09	snp	Choline	1:212707410:G:T	1:212707410:G:T_TOPMed5ALL	TOPMed5ALL	rs4311947	1	212880752	G	T	'BATF3	-7425	intergenic			7	-0.244	0.65548	6954	23644	23901														18	6	18	18		x
rs6540758:212880754:A:G	1	212880754	6.44e-09	snp	Choline	1:212707412:A:G	1:212707412:A:G_TOPMed5ALL	TOPMed5ALL	rs6540758	1	212880754	A	G	'BATF3	-7427	intergenic			7	-0.24	0.655462	6955	23644	23900														18	6	18	18		x
rs7545473	1	212881086	6.02e-09	snp	Choline	1:212707744:C:T	1:212707744:C:T_TOPMed5ALL	TOPMed5ALL	rs7545473	1	212881086	C	T	'BATF3	-7759	intergenic			7	-0.239	0.657791	6871	23556	24069														18	6	18	18		x
rs6695337:212881535:C:T	1	212881535	1.5e-08	snp	Choline	1:212708193:C:T	1:212708193:C:T_TOPMed5ALL	TOPMed5ALL	rs6695337	1	212881535	C	T	'BATF3	-8208	intergenic			6	-0.211	0.533083	12412	26069	16018														18	6	18	18		x
rs6659330:212881640:A:G	1	212881640	2.68e-09	snp	Choline	1:212708298:A:G	1:212708298:A:G_TOPMed5ALL	TOPMed5ALL	rs6659330	1	212881640	A	G	'BATF3	-8313	intergenic			6	-0.241	0.657709	6874	23561	24064														18	6	18	18		x
rs6661984:212881662:T:C	1	212881662	2.54e-09	snp	Choline	1:212708320:T:C	1:212708320:T:C_TOPMed5ALL	TOPMed5ALL	rs6661984	1	212881662	T	C	'BATF3	-8335	intergenic			7	-0.24	0.657682	6875	23562	24062														18	6	18	18		x
rs6695580:212881757:C:T	1	212881757	2.26e-09	snp	Choline	1:212708415:C:T	1:212708415:C:T_TOPMed5ALL	TOPMed5ALL	rs6695580	1	212881757	C	T	'BATF3	-8430	intergenic			7	-0.213	0.657162	6892	23584	24022														18	6	18	18		x
rs6695772	1	212881939	3.32e-10	snp	Choline	1:212708597:C:G	1:212708597:C:G_TOPMed5ALL	TOPMed5ALL	rs6695772	1	212881939	C	G	'BATF3	-8612	intergenic			6	-0.204	0.571414	10597	25521	18381														18	6	18	18		x
rs12239017:212886860:C:T	1	212886860	4.66e-09	snp	Choline	1:212713518:C:T	1:212713518:C:T_TOPMed5ALL	TOPMed5ALL	rs12239017	1	212886860	C	T	'NSL1	12635	intergenic			7	-0.16	0.642452	7331	24310	22858												1.78244		18	6	18	18		x
rs1605420:212887494:G:A	1	212887494	4.58e-09	snp	Choline	1:212714152:G:A	1:212714152:G:A_TOPMed5ALL	TOPMed5ALL	rs1605420	1	212887494	G	A	'NSL1	12001	intergenic			6	-0.258	0.642406	7332	24313	22854														18	6	18	18		x
rs12753524:212887790:A:C	1	212887790	3.46e-09	snp	Choline	1:212714448:A:C	1:212714448:A:C_TOPMed5ALL	TOPMed5ALL	rs12753524	1	212887790	A	C	'NSL1	11705	intergenic			6	-0.234	0.62258	8147	24844	21508														18	6	18	18		x
rs6665489:212888837:A:G	1	212888837	3.91e-08	snp	Choline	1:212715495:A:G	1:212715495:A:G_TOPMed5ALL	TOPMed5ALL	rs6665489	1	212888837	A	G	'NSL1	10658	intergenic			7	-0.26	0.647104	7157	24151	23191														18	6	18	17		x
rs1580991:212889339:G:A	1	212889339	4.31e-08	snp	Choline	1:212715997:G:A	1:212715997:G:A_TOPMed5ALL	TOPMed5ALL	rs1580991	1	212889339	G	A	'NSL1	10156	intergenic			7	-0.236	0.6467	7169	24171	23159														18	6	18	17		x
rs1580992:212889470:G:C	1	212889470	4.33e-08	snp	Choline	1:212716128:G:C	1:212716128:G:C_TOPMed5ALL	TOPMed5ALL	rs1580992	1	212889470	G	C	'NSL1	10025	intergenic			6	-0.234	0.646911	7165	24156	23178														18	6	18	17		x
rs4951460:212890780:T:A	1	212890780	1.86e-13	snp	Choline	1:212717438:T:A	1:212717438:T:A_TOPMed5ALL	TOPMed5ALL	rs4951460	1	212890780	T	A	'NSL1	8715	intergenic			6	-0.166	0.311525	26777	21487	6234														18	6	18	17		x
rs6670373:212894717:T:C	1	212894717	4.67e-08	snp	Choline	1:212721375:T:C	1:212721375:T:C_TOPMed5ALL	TOPMed5ALL	rs6670373	1	212894717	T	C	'NSL1	4778	intergenic			4	0.139	0.64695	7159	24163	23176		proFR												10	6	18	17		x
rs6678961:212894749:G:A	1	212894749	4.67e-08	snp	Choline	1:212721407:G:A	1:212721407:G:A_TOPMed5ALL	TOPMed5ALL	rs6678961	1	212894749	G	A	'NSL1	4746	intergenic			1f	0.129	0.646994	7155	24167	23177		proFR												10	6	18	17		x
rs6703982:212894865:C:T	1	212894865	4.68e-08	snp	Choline	1:212721523:C:T	1:212721523:C:T_TOPMed5ALL	TOPMed5ALL	rs6703982	1	212894865	C	T	'NSL1	4630	intergenic			2b	0.513	0.647012	7157	24161	23181	798	proFR												10	6	18	17		x
rs11120005:212895973:T:G	1	212895973	4.84e-08	snp	Choline	1:212722631:T:G	1:212722631:T:G_TOPMed5ALL	TOPMed5ALL	rs11120005	1	212895973	T	G	'NSL1	3522	intergenic			4	0.062	0.653306	6917	23955	23627	288													18	6	18	6		x
rs2292214:212900311:G:C	1	212900311	1.93e-08	snp	Choline	1:212726969:G:C	1:212726969:G:C_TOPMed5ALL	TOPMed5ALL	rs2292214	1	212900311	G	C	'NSL1		UTR3			6	-0.202	0.653217	6936	23926	23636														18	6	6	6		x
rs6700465:212908929:T:C	1	212908929	1.09e-08	snp	Choline	1:212735587:T:C	1:212735587:T:C_TOPMed5ALL	TOPMed5ALL	rs6700465	1	212908929	T	C	'NSL1		UTR3			7	-0.239	0.649847	7046	24074	23379														18	6	6	6		x
rs7522100:212910930:G:A	1	212910930	1.11e-08	snp	Choline	1:212737588:G:A	1:212737588:G:A_TOPMed5ALL	TOPMed5ALL	rs7522100	1	212910930	G	A	'NSL1		UTR3			7	-0.165	0.645313	7209	24240	23047														18	6	6	6		x
rs15702	1	212911836	1.12e-08	snp	Choline	1:212738494:T:C	1:212738494:T:C_TOPMed5ALL	TOPMed5ALL	rs15702	1	212911836	T	C	'NSL1		exonic	missense	M213V	3a	-2.473	0.649822	7046	24076	23376	364	open	T	B	N	P	N	T	T	0.045				18	6	6	6		x
rs1507359:212925015:A:G	1	212925015	1.12e-08	snp	Choline	1:212751673:A:G	1:212751673:A:G_TOPMed5ALL	TOPMed5ALL	rs1507359	1	212925015	A	G	'NSL1		intronic			6	-0.159	0.649761	7047	24080	23370												1.78514		6	6	6	6		x
rs7538853:212926426:G:A	1	212926426	1.12e-08	snp	Choline	1:212753084:G:A	1:212753084:G:A_TOPMed5ALL	TOPMed5ALL	rs7538853	1	212926426	G	A	'NSL1		intronic			1f	0.603	0.645336	7209	24239	23050	478	proFR												6	3	9	2		x
rs1032964:212928171:A:G	1	212928171	1.67e-08	snp	Choline	1:212754829:A:G	1:212754829:A:G_TOPMed5ALL	TOPMed5ALL	rs1032964	1	212928171	A	G	'NSL1		intronic			1f	-0.04	0.645193	7212	24245	23036	227	proFR												6	11	6	6		x
rs7535608:212929061:A:G	1	212929061	1.21e-08	snp	Choline	1:212755719:A:G	1:212755719:A:G_TOPMed5ALL	TOPMed5ALL	rs7535608	1	212929061	A	G	'NSL1		intronic			6	-0.216	0.645223	7211	24248	23040														6	6	6	6		x
rs4951638:212931215:T:C	1	212931215	5.22e-14	snp	Choline	1:212757873:T:C	1:212757873:T:C_TOPMed5ALL	TOPMed5ALL	rs4951638	1	212931215	T	C	'NSL1		intronic			6	-0.186	0.277473	29500	19754	5245												1.85865		6	5	6	5		x
rs11120013:212931573:T:C	1	212931573	2.85e-14	snp	Choline	1:212758231:T:C	1:212758231:T:C_TOPMed5ALL	TOPMed5ALL	rs11120013	1	212931573	T	C	'NSL1		intronic			6	-0.101	0.291565	28121	20976	5402												2.46689		6	6	6	6		x
rs4639827:212932207:T:C	1	212932207	1.2e-08	snp	Choline	1:212758865:T:C	1:212758865:T:C_TOPMed5ALL	TOPMed5ALL	rs4639827	1	212932207	T	C	'NSL1		intronic			7	-0.267	0.649526	7055	24091	23353														6	6	6	6		x
rs6670869:212934372:C:T	1	212934372	7.97e-09	snp	Choline	1:212761030:C:T	1:212761030:C:T_TOPMed5ALL	TOPMed5ALL	rs6670869	1	212934372	C	T	'NSL1		intronic			7	-0.269	0.618105	8351	24923	21224														6	6	6	6		x
rs6694887:212934752:G:C	1	212934752	1.2e-08	snp	Choline	1:212761410:G:C	1:212761410:G:C_TOPMed5ALL	TOPMed5ALL	rs6694887	1	212934752	G	C	'NSL1		intronic			6	-0.26	0.645232	7209	24251	23039														6	6	6	6		x
rs7543603:212936448:A:G	1	212936448	8.02e-09	snp	Choline	1:212763106:A:G	1:212763106:A:G_TOPMed5ALL	TOPMed5ALL	rs7543603	1	212936448	A	G	'NSL1		intronic			7	-0.23	0.618342	8339	24922	21238														6	5	6	6		x
rs6693311:212936777:T:C	1	212936777	5.22e-14	snp	Choline	1:212763435:T:C	1:212763435:T:C_TOPMed5ALL	TOPMed5ALL	rs6693311	1	212936777	T	C	'NSL1		intronic			6	-0.176	0.277702	29484	19761	5254														6	5	6	6		x
rs10863992:212939848:A:G	1	212939848	1.18e-08	snp	Choline	1:212766506:A:G	1:212766506:A:G_TOPMed5ALL	TOPMed5ALL	rs10863992	1	212939848	A	G	'NSL1		intronic			7	-0.257	0.644969	7223	24251	23024														6	6	6	6		x
rs1848243:212940380:C:T	1	212940380	1.2e-08	snp	Choline	1:212767038:C:T	1:212767038:C:T_TOPMed5ALL	TOPMed5ALL	rs1848243	1	212940380	C	T	'NSL1		intronic			7	-0.244	0.649544	7054	24091	23354														6	6	6	6		x
rs7513734:212940510:T:A	1	212940510	1.2e-08	snp	Choline	1:212767168:T:A	1:212767168:T:A_TOPMed5ALL	TOPMed5ALL	rs7513734	1	212940510	T	A	'NSL1		intronic			7	-0.263	0.644948	7221	24258	23020														6	6	6	6		x
rs12088916:212943719:T:C	1	212943719	2.91e-14	snp	Choline	1:212770377:T:C	1:212770377:T:C_TOPMed5ALL	TOPMed5ALL	rs12088916	1	212943719	T	C	'NSL1		intronic			6	0.127	0.291616	28120	20971	5407														5	6	5	6		x
rs10127613:212943843:C:A	1	212943843	1.2e-08	snp	Choline	1:212770501:C:A	1:212770501:C:A_TOPMed5ALL	TOPMed5ALL	rs10127613	1	212943843	C	A	'NSL1		intronic			6	-0.256	0.644941	7221	24258	23019														5	6	5	6		x
rs10863995:212944454:G:A	1	212944454	6.07e-14	snp	Choline	1:212771112:G:A	1:212771112:G:A_TOPMed5ALL	TOPMed5ALL	rs10863995	1	212944454	G	A	'NSL1		intronic			7	-0.18	0.277455	29504	19748	5247														5	6	5	6		x
rs12722742:212945805:C:T	1	212945805	5.22e-14	snp	Choline	1:212772463:C:T	1:212772463:C:T_TOPMed5ALL	TOPMed5ALL	rs12722742	1	212945805	C	T	'NSL1		intronic			7	-0.204	0.277381	29508	19748	5243														6	6	6	6		x
rs7513210:212945967:T:C	1	212945967	7.97e-09	snp	Choline	1:212772625:T:C	1:212772625:T:C_TOPMed5ALL	TOPMed5ALL	rs7513210	1	212945967	T	C	'NSL1		intronic			7	-0.251	0.617876	8361	24928	21209														6	6	6	6		x
rs7555930:212946030:A:G	1	212946030	2.45e-08	snp	Choline
rs7513199:212946119:A:G	1	212946119	7.97e-09	snp	Choline	1:212772777:A:G	1:212772777:A:G_TOPMed5ALL	TOPMed5ALL	rs7513199	1	212946119	A	G	'NSL1		intronic			7	-0.258	0.618057	8353	24925	21221														6	6	6	6		x
rs7547100:212946652:C:T	1	212946652	1.2e-08	snp	Choline	1:212773310:C:T	1:212773310:C:T_TOPMed5ALL	TOPMed5ALL	rs7547100	1	212946652	C	T	'NSL1		intronic			7	-0.272	0.644929	7223	24256	23020														6	6	6	6		x
rs7513772:212946765:A:G	1	212946765	1.2e-08	snp	Choline	1:212773423:A:G	1:212773423:A:G_TOPMed5ALL	TOPMed5ALL	rs7513772	1	212946765	A	G	'NSL1		intronic			7	-0.265	0.644938	7223	24255	23021														6	6	6	6		x
rs7514070:212947074:A:G	1	212947074	1.94e-08	snp	Choline	1:212773732:A:G	1:212773732:A:G_TOPMed5ALL	TOPMed5ALL	rs7514070	1	212947074	A	G	'NSL1		intronic			6	-0.255	0.649434	7059	24093	23347														6	6	6	6		x
rs68058483:212949169:G:T	1	212949169	7.66e-09	snp	Choline	1:212775827:G:T	1:212775827:G:T_TOPMed5ALL	TOPMed5ALL	rs68058483	1	212949169	G	T	'NSL1		intronic			6	-0.212	0.56848	10669	25696	18133														6	6	6	6		x
rs10863998:212950109:T:G	1	212950109	5.18e-14	snp	Choline	1:212776767:T:G	1:212776767:T:G_TOPMed5ALL	TOPMed5ALL	rs10863998	1	212950109	T	G	'NSL1		intronic			7	-0.246	0.279722	29363	19780	5354														6	6	6	6		x
rs71515163:212953009:T:C	1	212953009	1.61e-08	snp	Choline
rs11120026:212955454:G:A	1	212955454	2.44e-14	snp	Choline	1:212782112:G:A	1:212782112:G:A_TOPMed5ALL	TOPMed5ALL	rs11120026	1	212955454	G	A	'NSL1		intronic			7	-0.098	0.291181	28142	20973	5382														6	6	5	5		x
rs3738802:212955972:G:A	1	212955972	1.02e-08	snp	Choline	1:212782630:G:A	1:212782630:G:A_TOPMed5ALL	TOPMed5ALL	rs3738802	1	212955972	G	A	'NSL1		intronic			2a	1.596	0.644498	7243	24263	22993	405	ctcf									2.78			6	6	5	5		x
rs61829243:212959475:T:G	1	212959475	1.66e-11	snp	Choline
rs6702544:212961681:G:A	1	212961681	1.09e-08	snp	Choline	1:212788339:G:A	1:212788339:G:A_TOPMed5ALL	TOPMed5ALL	rs6702544	1	212961681	G	A	'NSL1		intronic			7	-0.169	0.644975	7224	24249	23026														6	6	6	6		x
rs11120027	1	212962207	5.61e-12	snp	Choline	1:212788865:A:G	1:212788865:A:G_TOPMed5ALL	TOPMed5ALL	rs11120027	1	212962207	A	G	'NSL1		intronic			6	-0.094	0.298161	27504	21491	5504														6	6	11	6		x
rs6686164:212963840:C:G	1	212963840	7.38e-09	snp	Choline	1:212790498:C:G	1:212790498:C:G_TOPMed5ALL	TOPMed5ALL	rs6686164	1	212963840	C	G	'NSL1		intronic			5	0.171	0.618225	8346	24920	21232														6	11	11	6		x
rs12064985:212966176:C:T	1	212966176	4.78e-14	snp	Choline	1:212792834:C:T	1:212792834:C:T_TOPMed5ALL	TOPMed5ALL	rs12064985	1	212966176	C	T	'TATDN3		intronic			5	0.086	0.277354	29509	19749	5241	245													1	3	3	2		x
rs1813705:212967871:G:T	1	212967871	7.11e-10	snp	Choline	1:212794529:G:T	1:212794529:G:T_TOPMed5ALL	TOPMed5ALL	rs1813705	1	212967871	G	T	'TATDN3		intronic			2b	0.382	0.625865	7933	24914	21652		proFR												6	10	6	5		x
rs12568552:212968947:A:G	1	212968947	1.07e-09	snp	Choline	1:212795605:A:G	1:212795605:A:G_TOPMed5ALL	TOPMed5ALL	rs12568552	1	212968947	A	G	'TATDN3		intronic			7	-0.22	0.654948	6714	24182	23603														6	6	6	5		x
rs6540766:212970215:T:A	1	212970215	7.05e-10	snp	Choline	1:212796873:T:A	1:212796873:T:A_TOPMed5ALL	TOPMed5ALL	rs6540766	1	212970215	T	A	'TATDN3		intronic			7	-0.279	0.625947	7927	24917	21655														6	5	5	5		x
rs10494955:212971978:C:G	1	212971978	1.31e-14	snp	Choline	1:212798636:C:G	1:212798636:C:G_TOPMed5ALL	TOPMed5ALL	rs10494955	1	212971978	C	G	'TATDN3		intronic			6	-0.15	0.278546	29407	19823	5269														6	5	5	5		x
rs4951639:212975778:C:T	1	212975778	1.06e-09	snp	Choline	1:212802436:C:T	1:212802436:C:T_TOPMed5ALL	TOPMed5ALL	rs4951639	1	212975778	C	T	'TATDN3		intronic			6	-0.122	0.659364	6552	24024	23922											3.63			6	5	5	5		x
rs10779583:212979241:G:A	1	212979241	7.01e-10	snp	Choline	1:212805899:G:A	1:212805899:G:A_TOPMed5ALL	TOPMed5ALL	rs10779583	1	212979241	G	A	'TATDN3		intronic			5	-0.193	0.634535	7544	24747	22208														6	8	5	5		x
rs1032963:212979984:G:A	1	212979984	6.53e-10	snp	Choline	1:212806642:G:A	1:212806642:G:A_TOPMed5ALL	TOPMed5ALL	rs1032963	1	212979984	G	A	'TATDN3		intronic			7	-0.236	0.631207	7693	24752	21973														6	5	5	5		x
rs6540767:212990108:T:A	1	212990108	9.32e-10	snp	Choline	1:212816766:T:A	1:212816766:T:A_TOPMed5ALL	TOPMed5ALL	rs6540767	1	212990108	T	A	'TATDN3		UTR3			1d	0.008	0.655379	6705	24153	23641	755	tfbs												10	6	6	6		x
rs7528303:212990908:T:A	1	212990908	9.3e-10	snp	Choline	1:212817566:T:A	1:212817566:T:A_TOPMed5ALL	TOPMed5ALL	rs7528303	1	212990908	T	A	'TATDN3		downstream			6	-0.347	0.655434	6703	24151	23645														10	6	6	6		x
rs12734543:212991410:A:T	1	212991410	2.38e-14	snp	Choline	1:212818068:A:T	1:212818068:A:T_TOPMed5ALL	TOPMed5ALL	rs12734543	1	212991410	A	T	'TATDN3	-1243	intergenic			1d	-0.076	0.277822	29474	19768	5257	1000													10	6	6	6		x
rs12757944:212992744:G:C	1	212992744	9.27e-10	snp	Choline	1:212819402:G:C	1:212819402:G:C_TOPMed5ALL	TOPMed5ALL	rs12757944	1	212992744	G	C	'TATDN3	-2577	intergenic			5	-0.038	0.655379	6704	24155	23640		proFR												6	6	6	6		x
rs12744555:212992793:T:C	1	212992793	9.27e-10	snp	Choline	1:212819451:T:C	1:212819451:T:C_TOPMed5ALL	TOPMed5ALL	rs12744555	1	212992793	T	C	'TATDN3	-2626	intergenic			1f	0.016	0.655397	6706	24149	23644		proFR												6	6	6	6		x
rs11120034:212994953:C:A	1	212994953	9.19e-10	snp	Choline	1:212821611:C:A	1:212821611:C:A_TOPMed5ALL	TOPMed5ALL	rs11120034	1	212994953	C	A	'TATDN3	-4786	intergenic			7	-0.245	0.650232	6902	24320	23277														6	6	6	6		x
rs10864002:212997385:T:C	1	212997385	9.08e-10	snp	Choline	1:212824043:T:C	1:212824043:T:C_TOPMed5ALL	TOPMed5ALL	rs10864002	1	212997385	T	C	'SPATA45	6100	intergenic			1f	-0.212	0.655737	6689	24146	23664	272													6	6	6	6		x
rs3949369:212998904:T:C	1	212998904	6.08e-10	snp	Choline	1:212825562:T:C	1:212825562:T:C_TOPMed5ALL	TOPMed5ALL	rs3949369	1	212998904	T	C	'SPATA45	4581	intergenic			7	-0.245	0.655746	6688	24147	23664		ctcf												2	6	6	6		x
rs2884675:213002088:G:A	1	213002088	6.5e-10	snp	Choline	1:212828746:G:A	1:212828746:G:A_TOPMed5ALL	TOPMed5ALL	rs2884675	1	213002088	G	A	'SPATA45	1397	intergenic			5	0.112	0.655764	6690	24141	23668	350													6	6	18	6		x
rs6681851:213002868:C:T	1	213002868	3.02e-09	snp	Choline	1:212829526:C:T	1:212829526:C:T_TOPMed5ALL	TOPMed5ALL	rs6681851	1	213002868	C	T	'SPATA45		downstream			6	-0.252	0.647692	7529	23295	23607														6	6	18	6		x
rs12133194:213003372:A:T	1	213003372	3e-09	snp	Choline
rs11120038:213004406:C:T	1	213004406	2.85e-09	snp	Choline	1:212831064:C:T	1:212831064:C:T_TOPMed5ALL	TOPMed5ALL	rs11120038	1	213004406	C	T	'SPATA45		intronic			7	-0.221	0.64388	7657	23419	23306														6	6	18	6		x
rs6685864:213005038:T:G	1	213005038	2.72e-09	snp	Choline	1:212831696:T:G	1:212831696:T:G_TOPMed5ALL	TOPMed5ALL	rs6685864	1	213005038	T	G	'SPATA45		intronic			5	-0.175	0.64374	7659	23426	23291	192													6	18	18	6		x
rs6696870:213005344:G:T	1	213005344	2.35e-09	snp	Choline	1:212832002:G:T	1:212832002:G:T_TOPMed5ALL	TOPMed5ALL	rs6696870	1	213005344	G	T	'SPATA45		intronic			1f	0.228	0.651536	7334	23178	23792	259	proFR												6	18	18	6		x
rs6686145:213005522:A:G	1	213005522	2.14e-09	snp	Choline	1:212832180:A:G	1:212832180:A:G_TOPMed5ALL	TOPMed5ALL	rs6686145	1	213005522	A	G	'SPATA45		intronic			5	-0.314	0.643629	7657	23420	23268		proFR												6	18	18	6		x
rs6689604:213006597:A:G	1	213006597	1.53e-15	snp	Choline	1:212833255:A:G	1:212833255:A:G_TOPMed5ALL	TOPMed5ALL	rs6689604	1	213006597	A	G	'SPATA45		intronic			6	-0.152	0.310043	27083	20911	6413														10	18	18	6		x
rs6689799:213006805:A:G	1	213006805	1.06e-09	snp	Choline	1:212833463:A:G	1:212833463:A:G_TOPMed5ALL	TOPMed5ALL	rs6689799	1	213006805	A	G	'SPATA45		intronic			6	-0.207	0.647431	7504	23288	23518														10	18	18	6		x
rs11806446:213008664:A:G	1	213008664	2.85e-09	snp	Choline	1:212835322:A:G	1:212835322:A:G_TOPMed5ALL	TOPMed5ALL	rs11806446	1	213008664	A	G	'SPATA45		intronic			6	-0.311	0.704965	5644	20823	27952														6	18	18	6		x
rs10864004:213009469:A:G	1	213009469	2.21e-09	snp	Choline	1:212836127:A:G	1:212836127:A:G_TOPMed5ALL	TOPMed5ALL	rs10864004	1	213009469	A	G	'SPATA45		exonic	missense	I8T	6	-2.824	0.704964	5653	20811	27965			T	B	N	P		T	T	0.041				6	18	18	6		x
rs12082873:213010094:A:G	1	213010094	2.2e-09	snp	Choline	1:212836752:A:G	1:212836752:A:G_TOPMed5ALL	TOPMed5ALL	rs12082873	1	213010094	A	G	'SPATA45		intronic			7	-0.232	0.706308	5610	20746	28065														6	18	18	6		x
rs4951643:213010589:A:C	1	213010589	5.21e-26	snp	Choline	1:212837247:A:C	1:212837247:A:C_TOPMed5ALL	TOPMed5ALL	rs4951643	1	213010589	A	C	'SPATA45		intronic			7	-0.194	0.460083	17168	24435	12823														6	18	18	6		x
rs7524203:213011812:G:C	1	213011812	2.48e-30	snp	Choline	1:212838470:G:C	1:212838470:G:C_TOPMed5ALL	TOPMed5ALL	rs7524203	1	213011812	G	C	'SPATA45		intronic			1f	-0.071	0.441013	18163	24513	11743		open												6	18	18	6		x
rs6676523:213014053:G:A	1	213014053	2.37e-11	snp	Choline	1:212840711:G:A	1:212840711:G:A_TOPMed5ALL	TOPMed5ALL	rs6676523	1	213014053	G	A	'SPATA45		intronic			7	-0.335	0.687268	5623	22838	26033														6	18	18	6		x
rs10779584:213014210:T:A	1	213014210	4.55e-24	snp	Choline	1:212840868:T:A	1:212840868:T:A_TOPMed5ALL	TOPMed5ALL	rs10779584	1	213014210	T	A	'SPATA45		intronic			7	-0.212	0.33908	24738	22563	7198														6	18	18	6		x
rs61832055:213015222:A:G	1	213015222	1.22e-24	snp	Choline	1:212841880:A:G	1:212841880:A:G_TOPMed5ALL	TOPMed5ALL	rs61832055	1	213015222	A	G	'SPATA45		intronic			7	-0.243	0.424262	18667	25418	10412														6	18	18	6		x
rs61832056:213015323:G:A	1	213015323	1.1e-24	snp	Choline	1:212841981:G:A	1:212841981:G:A_TOPMed5ALL	TOPMed5ALL	rs61832056	1	213015323	G	A	'SPATA45		intronic			6	-0.257	0.429794	18215	25719	10563														6	18	18	6		x
rs7520185:213016007:G:A	1	213016007	1.11e-24	snp	Choline	1:212842665:G:A	1:212842665:G:A_TOPMed5ALL	TOPMed5ALL	rs7520185	1	213016007	G	A	'SPATA45		intronic			6	-0.251	0.424311	18662	25425	10412														6	18	18	6		x
rs2172981:213016295:T:C	1	213016295	1.22e-11	snp	Choline	1:212842953:T:C	1:212842953:T:C_TOPMed5ALL	TOPMed5ALL	rs2172981	1	213016295	T	C	'SPATA45		intronic			6	-0.273	0.691381	5527	22583	26386														6	18	18	6		x
rs10746437:213016560:C:G	1	213016560	1.55e-11	snp	Choline	1:212843218:C:G	1:212843218:C:G_TOPMed5ALL	TOPMed5ALL	rs10746437	1	213016560	C	G	'SPATA45		intronic			7	-0.311	0.689123	5668	22544	26279														6	18	18	6		x
rs10746438:213016565:G:C	1	213016565	1.11e-24	snp	Choline	1:212843223:G:C	1:212843223:G:C_TOPMed5ALL	TOPMed5ALL	rs10746438	1	213016565	G	C	'SPATA45		intronic			7	-0.222	0.421938	18804	25395	10296														6	18	18	6		x
rs6657416:213016971:A:T	1	213016971	1.21e-11	snp	Choline	1:212843629:A:T	1:212843629:A:T_TOPMed5ALL	TOPMed5ALL	rs6657416	1	213016971	A	T	'SPATA45		intronic			6	-0.182	0.691499	5533	22560	26406														6	18	18	6		x
rs9430102:213017472:A:G	1	213017472	2.22e-11	snp	Choline	1:212844130:A:G	1:212844130:A:G_TOPMed5ALL	TOPMed5ALL	rs9430102	1	213017472	A	G	'SPATA45		intronic			7	-0.234	0.68719	5627	22841	26030		ctcf												6	18	18	6		x
rs10864005:213018243:C:T	1	213018243	1.31e-24	snp	Choline	1:212844901:C:T	1:212844901:C:T_TOPMed5ALL	TOPMed5ALL	rs10864005	1	213018243	C	T	'SPATA45		intronic			5	-0.094	0.424366	18656	25431	10412		ctcf												6	18	18	6		x
rs10864006:213018263:C:T	1	213018263	1.18e-24	snp	Choline	1:212844921:C:T	1:212844921:C:T_TOPMed5ALL	TOPMed5ALL	rs10864006	1	213018263	C	T	'SPATA45		intronic			5	-0.091	0.429775	18218	25714	10564		ctcf												6	18	18	6		x
rs11120042:213020164:G:T	1	213020164	9.79e-25	snp	Choline	1:212846822:G:T	1:212846822:G:T_TOPMed5ALL	TOPMed5ALL	rs11120042	1	213020164	G	T	'SPATA45		intronic			6	-0.22	0.429714	18227	25706	10566														6	18	18	6		x
rs10864007:213020221:C:T	1	213020221	1.19e-11	snp	Choline	1:212846879:C:T	1:212846879:C:T_TOPMed5ALL	TOPMed5ALL	rs10864007	1	213020221	C	T	'SPATA45		intronic			6	-0.251	0.691481	5533	22562	26404														6	18	18	6		x
rs112389703:213020375:G:A	1	213020375	1.47e-08	snp	Choline	1:212847033:G:A	1:212847033:G:A_TOPMed5ALL	TOPMed5ALL	rs112389703	1	213020375	G	A	'SPATA45		intronic			6	-0.176	0.200683	35709	15706	3084														6	18	18	6		x
rs12140831:213020721:T:C	1	213020721	9.72e-25	snp	Choline	1:212847379:T:C	1:212847379:T:C_TOPMed5ALL	TOPMed5ALL	rs12140831	1	213020721	T	C	'SPATA45		intronic			6	-0.206	0.430109	18195	25727	10577														6	18	18	6		x
rs11120043:213020779:C:T	1	213020779	8.03e-12	snp	Choline	1:212847437:C:T	1:212847437:C:T_TOPMed5ALL	TOPMed5ALL	rs11120043	1	213020779	C	T	'SPATA45		intronic			6	-0.208	0.555607	10933	26572	16994														6	18	18	6		x
rs2497959:213020876:C:T	1	213020876	1.1e-11	snp	Choline	1:212847534:C:T	1:212847534:C:T_TOPMed5ALL	TOPMed5ALL	rs2497959	1	213020876	C	T	'SPATA45		intronic			6	-0.201	0.6926	5497	22512	26490														6	18	18	6		x
rs2644548	1	213022362	1.05e-11	snp	Choline	1:212849020:T:C	1:212849020:T:C_TOPMed5ALL	TOPMed5ALL	rs2644548	1	213022362	T	C	'SPATA45	-1371	intergenic			6	-0.222	0.692521	5501	22512	26485														6	18	18	6		x
rs11120044:213022702:C:T	1	213022702	3.46e-24	snp	Choline	1:212849360:C:T	1:212849360:C:T_TOPMed5ALL	TOPMed5ALL	rs11120044	1	213022702	C	T	'SPATA45	-1711	intergenic			7	-0.184	0.337236	24902	22436	7161														6	18	18	6		x
rs11120045:213023010:G:C	1	213023010	7.07e-25	snp	Choline
rs376133178:213024420:A:T	1	213024420	3.14e-13	snp	Choline
rs11120046:213025102:A:T	1	213025102	1.28e-18	snp	Choline
rs12043346:213025375:A:G	1	213025375	1.36e-08	snp	Choline	1:212852033:A:G	1:212852033:A:G_TOPMed5ALL	TOPMed5ALL	rs12043346	1	213025375	A	G	'SPATA45	-4384	intergenic			7	-0.204	0.200604	35711	15709	3078														6	18	18	6		x
rs112577225:213028213:C:T	1	213028213	1.36e-08	snp	Choline
rs4306195:213028232:A:T	1	213028232	2.71e-12	snp	Choline
rs1284860:213028785:T:G	1	213028785	2.27e-11	snp	Choline	1:212855443:T:G	1:212855443:T:G_TOPMed5ALL	TOPMed5ALL	rs1284860	1	213028785	T	G	'FLVCR1-AS1	1161	intergenic			6	-0.221	0.678003	5940	23217	25342														6	18	18	6		x
rs7544567:213028837:G:C	1	213028837	2.8e-33	snp	Choline	1:212855495:G:C	1:212855495:G:C_TOPMed5ALL	TOPMed5ALL	rs7544567	1	213028837	G	C	'FLVCR1-AS1	1109	intergenic			7	-0.166	0.457916	16572	25941	11985														6	18	18	6		x
rs7544645:213028899:G:A	1	213028899	2.81e-33	snp	Choline	1:212855557:G:A	1:212855557:G:A_TOPMed5ALL	TOPMed5ALL	rs7544645	1	213028899	G	A	'FLVCR1-AS1	1047	intergenic			6	-0.208	0.457926	16573	25939	11987														6	18	18	6		x
rs12022540:213029583:G:A	1	213029583	1.36e-08	snp	Choline	1:212856241:G:A	1:212856241:G:A_TOPMed5ALL	TOPMed5ALL	rs12022540	1	213029583	G	A	'FLVCR1-AS1		downstream			6	-0.239	0.200962	35686	15712	3095														6	18	18	6		x
rs2279692:213030534:C:T	1	213030534	1.18e-24	snp	Choline	1:212857192:C:T	1:212857192:C:T_TOPMed5ALL	TOPMed5ALL	rs2279692	1	213030534	C	T	'FLVCR1-AS1		ncRNA_intronic			1f	-0.039	0.423889	18685	25425	10389														1	3	18	2		x
rs1047881:213031158:C:T	1	213031158	2.46e-32	snp	Choline	1:212857816:C:T	1:212857816:C:T_TOPMed5ALL	TOPMed5ALL	rs1047881	1	213031158	C	T	'FLVCR1-AS1		ncRNA_exonic			1f	1.212	0.452392	16960	25766	11771	1000	pro												1	3	1	3		x
rs2220949:213031350:C:T	1	213031350	2.45e-32	snp	Choline	1:212858008:C:T	1:212858008:C:T_TOPMed5ALL	TOPMed5ALL	rs2220949	1	213031350	C	T	'FLVCR1-AS1		ncRNA_exonic			1f	1.434	0.452668	16943	25771	11784		pro										1.28767		1	1	1	3		x
rs2201601:213031448:G:C	1	213031448	1.66e-24	snp	Choline	1:212858106:G:C	1:212858106:G:C_TOPMed5ALL	TOPMed5ALL	rs2201601	1	213031448	G	C	'FLVCR1-AS1		ncRNA_exonic			2b	1.671	0.339343	24714	22581	7203	1000	pro												1	1	1	1		x
rs2201602:213031473:A:C	1	213031473	2.45e-32	snp	Choline	1:212858131:A:C	1:212858131:A:C_TOPMed5ALL	TOPMed5ALL	rs2201602	1	213031473	A	C	'FLVCR1-AS1		ncRNA_exonic			1b	1.774	0.45265	16941	25777	11780	1000	pro												1	1	1	1		x
rs2201603:213031709:C:T	1	213031709	2.46e-32	snp	Choline	1:212858367:C:T	1:212858367:C:T_TOPMed5ALL	TOPMed5ALL	rs2201603	1	213031709	C	T	'FLVCR1		UTR5			2b	1.815	0.452433	16956	25764	11772		pro										1.28142	0|Benign|Posterior column ataxia with retinitis pigmentosa	1	1	1	1		x
rs11120047	1	213031948	2.46e-32	snp	Choline	1:212858606:G:C	1:212858606:G:C_TOPMed5ALL	TOPMed5ALL	rs11120047	1	213031948	G	C	'FLVCR1		exonic	missense	A52P	1b	-0.688	0.452455	16955	25768	11773	514	pro	T	B	N	P	N	D	T	0.274	3.17	2.19327	0|Benign/Likely benign|Posterior column ataxia with retinitis pigmentosa;not specified	1	1	1	1		x
rs12023052:213032568:T:A	1	213032568	1.18e-24	snp	Choline	1:212859226:T:A	1:212859226:T:A_TOPMed5ALL	TOPMed5ALL	rs12023052	1	213032568	T	A	'FLVCR1		intronic			1f	0.351	0.424292	18649	25453	10397		pro												1	3	2	3		x
rs3768551:213032826:G:A	1	213032826	2.46e-32	snp	Choline	1:212859484:G:A	1:212859484:G:A_TOPMed5ALL	TOPMed5ALL	rs3768551	1	213032826	G	A	'FLVCR1		intronic			2b	-0.164	0.452651	16937	25786	11776		pro												1	11	11	11		x
rs6540768:213032907:G:A	1	213032907	4.67e-10	snp	Choline	1:212859565:G:A	1:212859565:G:A_TOPMed5ALL	TOPMed5ALL	rs6540768	1	213032907	G	A	'FLVCR1		intronic			4	-0.192	0.689481	6449	20948	27102		pro												1	11	11	11		x
rs3768550:213032992:G:A	1	213032992	2.46e-32	snp	Choline	1:212859650:G:A	1:212859650:G:A_TOPMed5ALL	TOPMed5ALL	rs3768550	1	213032992	G	A	'FLVCR1		intronic			5	-0.186	0.452696	16932	25790	11776		pro												1	11	11	11		x
rs12118361:213033448:A:G	1	213033448	2.46e-32	snp	Choline	1:212860106:A:G	1:212860106:A:G_TOPMed5ALL	TOPMed5ALL	rs12118361	1	213033448	A	G	'FLVCR1		intronic			6	-0.021	0.452696	16934	25787	11778														2	11	11	11		x
rs11120049:213033642:T:A	1	213033642	1.13e-24	snp	Choline	1:212860300:T:A	1:212860300:T:A_TOPMed5ALL	TOPMed5ALL	rs11120049	1	213033642	T	A	'FLVCR1		intronic			5	-0.036	0.424215	18656	25444	10396		pro												2	11	11	11		x
rs10864009:213034356:C:T	1	213034356	2.46e-32	snp	Choline	1:212861014:C:T	1:212861014:C:T_TOPMed5ALL	TOPMed5ALL	rs10864009	1	213034356	C	T	'FLVCR1		intronic			4	1.132	0.45276	16929	25789	11780	1000													2	6	11	11		x
rs10779585:213034449:G:A	1	213034449	2.46e-32	snp	Choline	1:212861107:G:A	1:212861107:G:A_TOPMed5ALL	TOPMed5ALL	rs10779585	1	213034449	G	A	'FLVCR1		intronic			4	2.656	0.452696	16933	25789	11777	1000													6	6	6	6		x
rs10779586:213034506:A:C	1	213034506	2.45e-32	snp	Choline	1:212861164:A:C	1:212861164:A:C_TOPMed5ALL	TOPMed5ALL	rs10779586	1	213034506	A	C	'FLVCR1		intronic			2a	2.404	0.452687	16934	25788	11777														6	6	6	6		x
rs10864010:213034718:T:C	1	213034718	1.11e-24	snp	Choline	1:212861376:T:C	1:212861376:T:C_TOPMed5ALL	TOPMed5ALL	rs10864010	1	213034718	T	C	'FLVCR1		intronic			5	0.303	0.428549	18296	25695	10508												3.08787		6	6	6	6		x
rs34605292:213035523:A:G	1	213035523	1.11e-24	snp	Choline	1:212862181:A:G	1:212862181:A:G_TOPMed5ALL	TOPMed5ALL	rs34605292	1	213035523	A	G	'FLVCR1		intronic			6	-0.017	0.428613	18295	25690	10514		proFR										1.34127		6	6	6	6		x
rs10779587:213035573:A:T	1	213035573	2.46e-32	snp	Choline	1:212862231:A:T	1:212862231:A:T_TOPMed5ALL	TOPMed5ALL	rs10779587	1	213035573	A	T	'FLVCR1		intronic			1f	0.012	0.452696	16933	25789	11777	385	proFR										1.50166		6	6	6	6		x
rs6697428:213035980:G:A	1	213035980	2.46e-32	snp	Choline	1:212862638:G:A	1:212862638:G:A_TOPMed5ALL	TOPMed5ALL	rs6697428	1	213035980	G	A	'FLVCR1		intronic			6	-0.213	0.452687	16933	25790	11776														6	6	6	6		x
rs6689134:213036284:A:G	1	213036284	4.67e-10	snp	Choline	1:212862942:A:G	1:212862942:A:G_TOPMed5ALL	TOPMed5ALL	rs6689134	1	213036284	A	G	'FLVCR1		intronic			7	-0.152	0.68949	6451	20943	27105														6	6	6	6		x
rs6700342:213036433:G:C	1	213036433	9.27e-22	snp	Choline	1:212863091:G:C	1:212863091:G:C_TOPMed5ALL	TOPMed5ALL	rs6700342	1	213036433	G	C	'FLVCR1		intronic			6	-0.156	0.424613	18485	25746	10268														6	6	6	6		x
rs1874416:213036659:T:C	1	213036659	2.45e-32	snp	Choline	1:212863317:T:C	1:212863317:T:C_TOPMed5ALL	TOPMed5ALL	rs1874416	1	213036659	T	C	'FLVCR1		intronic			6	-0.261	0.452715	16933	25787	11779														6	6	6	6		x
rs1874417:213036708:C:T	1	213036708	2.42e-32	snp	Choline	1:212863366:C:T	1:212863366:C:T_TOPMed5ALL	TOPMed5ALL	rs1874417	1	213036708	C	T	'FLVCR1		intronic			7	-0.209	0.452686	16934	25787	11777														6	6	6	6		x
rs1874418:213036794:T:G	1	213036794	2.69e-32	snp	Choline	1:212863452:T:G	1:212863452:T:G_TOPMed5ALL	TOPMed5ALL	rs1874418	1	213036794	T	G	'FLVCR1		intronic			6	-0.244	0.452778	16925	25795	11778														6	6	6	6		x
rs963327:213037624:C:A	1	213037624	6.83e-10	snp	Choline	1:212864282:C:A	1:212864282:C:A_TOPMed5ALL	TOPMed5ALL	rs963327	1	213037624	C	A	'FLVCR1		intronic			7	-0.089	0.698343	5983	20914	27602														6	5	5	6		x
rs963328:213037661:G:T	1	213037661	1.11e-24	snp	Choline	1:212864319:G:T	1:212864319:G:T_TOPMed5ALL	TOPMed5ALL	rs963328	1	213037661	G	T	'FLVCR1		intronic			1f	0.053	0.428531	18297	25695	10507	271										2.6	3.07892		6	5	5	6		x
rs10779588:213038336:G:C	1	213038336	1.11e-24	snp	Choline	1:212864994:G:C	1:212864994:G:C_TOPMed5ALL	TOPMed5ALL	rs10779588	1	213038336	G	C	'FLVCR1		intronic			6	-0.117	0.428491	18299	25693	10505														6	6	5	6		x
rs10779589:213038588:A:G	1	213038588	1.14e-24	snp	Choline	1:212865246:A:G	1:212865246:A:G_TOPMed5ALL	TOPMed5ALL	rs10779589	1	213038588	A	G	'FLVCR1		intronic			6	-0.234	0.424574	18614	25444	10399														6	6	5	6		x
rs10864011:213038621:C:T	1	213038621	2.38e-32	snp	Choline	1:212865279:C:T	1:212865279:C:T_TOPMed5ALL	TOPMed5ALL	rs10864011	1	213038621	C	T	'FLVCR1		intronic			6	-0.232	0.459437	16412	25413	12042														6	6	5	6		x
rs10864012:213038622:A:G	1	213038622	4.64e-10	snp	Choline
rs4418676:213039044:A:G	1	213039044	4.67e-10	snp	Choline
rs9787376:213039118:C:T	1	213039118	2.46e-32	snp	Choline	1:212865776:C:T	1:212865776:C:T_TOPMed5ALL	TOPMed5ALL	rs9787376	1	213039118	C	T	'FLVCR1		intronic			7	-0.233	0.452397	16935	25810	11747														6	6	6	6		x
rs9787016:213039239:T:C	1	213039239	1.43e-13	snp	Choline
rs60899500:213039357:T:C	1	213039357	9.81e-19	snp	Choline
rs59712429:213039367:G:C	1	213039367	9.81e-19	snp	Choline
rs12119818:213039379:T:G	1	213039379	9.47e-19	snp	Choline
rs61833728:213039390:A:T	1	213039390	2.72e-20	snp	Choline
rs61833729:213039393:T:C	1	213039393	2.72e-20	snp	Choline
rs61833730:213039395:C:G	1	213039395	2.72e-20	snp	Choline
rs11120050:213039536:A:C	1	213039536	2.48e-32	snp	Choline
rs10864013:213039546:C:T	1	213039546	4.7e-10	snp	Choline
rs10864014:213039831:T:A	1	213039831	1.11e-24	snp	Choline
rs10864015:213040774:A:G	1	213040774	2.46e-32	snp	Choline	1:212867432:A:G	1:212867432:A:G_TOPMed5ALL	TOPMed5ALL	rs10864015	1	213040774	A	G	'FLVCR1		intronic			6	-0.161	0.452623	16935	25793	11771														6	6	6	6		x
rs10864016:213041270:T:C	1	213041270	1.09e-31	snp	Choline	1:212867928:T:C	1:212867928:T:C_TOPMed5ALL	TOPMed5ALL	rs10864016	1	213041270	T	C	'FLVCR1		intronic			6	-0.292	0.452823	16916	25807	11774														6	6	6	6		x
rs10864017:213041295:A:G	1	213041295	4.67e-10	snp	Choline	1:212867953:A:G	1:212867953:A:G_TOPMed5ALL	TOPMed5ALL	rs10864017	1	213041295	A	G	'FLVCR1		intronic			7	-0.281	0.689319	6451	20961	27086														6	6	6	6		x
rs10864018:213041440:T:C	1	213041440	2.33e-32	snp	Choline	1:212868098:T:C	1:212868098:T:C_TOPMed5ALL	TOPMed5ALL	rs10864018	1	213041440	T	C	'FLVCR1		intronic			6	-0.218	0.452651	16936	25788	11775														6	6	6	6		x
rs10864019:213041536:C:G	1	213041536	4.67e-10	snp	Choline	1:212868194:C:G	1:212868194:C:G_TOPMed5ALL	TOPMed5ALL	rs10864019	1	213041536	C	G	'FLVCR1		intronic			6	-0.303	0.689493	6447	20950	27101														6	6	6	6		x
rs1874419:213041841:T:C	1	213041841	4.67e-10	snp	Choline	1:212868499:T:C	1:212868499:T:C_TOPMed5ALL	TOPMed5ALL	rs1874419	1	213041841	T	C	'FLVCR1		intronic			7	-0.302	0.689416	6450	20953	27096														6	6	6	6		x
rs6664909:213043583:A:G	1	213043583	2.42e-32	snp	Choline	1:212870241:A:G	1:212870241:A:G_TOPMed5ALL	TOPMed5ALL	rs6664909	1	213043583	A	G	'FLVCR1		intronic			7	-0.171	0.452632	16937	25788	11774														6	6	6	6		x
rs6685877:213044141:C:T	1	213044141	1.16e-24	snp	Choline	1:212870799:C:T	1:212870799:C:T_TOPMed5ALL	TOPMed5ALL	rs6685877	1	213044141	C	T	'FLVCR1		intronic			6	-0.207	0.423008	18764	25363	10372														6	6	6	6		x
rs2047292:213044347:C:A	1	213044347	3.22e-10	snp	Choline
rs4951644:213045186:G:A	1	213045186	1.1e-24	snp	Choline	1:212871844:G:A	1:212871844:G:A_TOPMed5ALL	TOPMed5ALL	rs4951644	1	213045186	G	A	'FLVCR1		intronic			7	-0.11	0.429081	18271	25687	10541														6	5	6	5		x
rs4951465:213045264:A:C	1	213045264	2.44e-32	snp	Choline	1:212871922:A:C	1:212871922:A:C_TOPMed5ALL	TOPMed5ALL	rs4951465	1	213045264	A	C	'FLVCR1		intronic			6	-0.085	0.453264	16909	25774	11815												2.58022		6	5	6	5		x
rs2047293:213045521:G:A	1	213045521	1.61e-10	snp	Choline	1:212872179:G:A	1:212872179:G:A_TOPMed5ALL	TOPMed5ALL	rs2047293	1	213045521	G	A	'FLVCR1		intronic			7	-0.125	0.701607	5811	20901	27785														6	5	6	5		x
rs4951645:213045541:T:A	1	213045541	2.45e-32	snp	Choline	1:212872199:T:A	1:212872199:T:A_TOPMed5ALL	TOPMed5ALL	rs4951645	1	213045541	T	A	'FLVCR1		intronic			7	-0.07	0.453247	16910	25775	11814														6	5	6	5		x
rs67596413:213046663:T:A	1	213046663	2.46e-32	snp	Choline	1:212873321:T:A	1:212873321:T:A_TOPMed5ALL	TOPMed5ALL	rs67596413	1	213046663	T	A	'FLVCR1		intronic			6	-0.128	0.453133	16917	25769	11809														6	5	5	5		x
rs6659996:213047121:A:T	1	213047121	2.46e-32	snp	Choline	1:212873779:A:T	1:212873779:A:T_TOPMed5ALL	TOPMed5ALL	rs6659996	1	213047121	A	T	'FLVCR1		intronic			1f	1.48	0.453265	16908	25777	11814	433													6	5	5	5		x
rs10864020:213047331:A:G	1	213047331	2.46e-32	snp	Choline	1:212873989:A:G	1:212873989:A:G_TOPMed5ALL	TOPMed5ALL	rs10864020	1	213047331	A	G	'FLVCR1		intronic			6	0.884	0.453265	16908	25777	11814														6	5	5	5		x
rs12122682:213047498:T:C	1	213047498	2.46e-32	snp	Choline	1:212874156:T:C	1:212874156:T:C_TOPMed5ALL	TOPMed5ALL	rs12122682	1	213047498	T	C	'FLVCR1		intronic			7	-0.249	0.453357	16901	25781	11817														6	5	5	5		x
rs10864021:213047867:T:C	1	213047867	1.14e-27	snp	Choline
rs4951646:213047985:T:C	1	213047985	2.17e-32	snp	Choline	1:212874643:T:C	1:212874643:T:C_TOPMed5ALL	TOPMed5ALL	rs4951646	1	213047985	T	C	'FLVCR1		intronic			7	-0.283	0.453925	16867	25774	11846														6	5	5	5		x
rs6674933:213048638:G:A	1	213048638	1.97e-10	snp	Choline	1:212875296:G:A	1:212875296:G:A_TOPMed5ALL	TOPMed5ALL	rs6674933	1	213048638	G	A	'FLVCR1		intronic			6	-0.219	0.688233	6481	21020	26998														6	5	5	5		x
rs11120053:213048952:A:G	1	213048952	2.46e-32	snp	Choline	1:212875610:A:G	1:212875610:A:G_TOPMed5ALL	TOPMed5ALL	rs11120053	1	213048952	A	G	'FLVCR1		intronic			7	-0.248	0.453256	16908	25778	11813														6	5	5	5		x
rs12722933:213049117:A:G	1	213049117	2.46e-32	snp	Choline	1:212875775:A:G	1:212875775:A:G_TOPMed5ALL	TOPMed5ALL	rs12722933	1	213049117	A	G	'FLVCR1		intronic			6	-0.217	0.453202	16893	25757	11797														6	5	5	5		x
rs12123978:213049214:A:G	1	213049214	1.17e-24	snp	Choline	1:212875872:A:G	1:212875872:A:G_TOPMed5ALL	TOPMed5ALL	rs12123978	1	213049214	A	G	'FLVCR1		intronic			6	-0.203	0.424947	18595	25416	10424														6	5	5	5		x
rs6703156:213049353:C:T	1	213049353	1.16e-24	snp	Choline	1:212876011:C:T	1:212876011:C:T_TOPMed5ALL	TOPMed5ALL	rs6703156	1	213049353	C	T	'FLVCR1		intronic			6	-0.305	0.42476	18616	25445	10418														6	5	5	5		x
rs6703612:213049746:C:T	1	213049746	1.37e-10	snp	Choline	1:212876404:C:T	1:212876404:C:T_TOPMed5ALL	TOPMed5ALL	rs6703612	1	213049746	C	T	'FLVCR1		intronic			7	-0.286	0.686464	6583	21005	26905														6	5	5	6		x
rs10779590:213050123:G:T	1	213050123	2.46e-32	snp	Choline	1:212876781:G:T	1:212876781:G:T_TOPMed5ALL	TOPMed5ALL	rs10779590	1	213050123	G	T	'FLVCR1		intronic			7	-0.29	0.453247	16908	25779	11812														6	6	5	6		x
rs10746439:213050209:G:A	1	213050209	2.46e-32	snp	Choline	1:212876867:G:A	1:212876867:G:A_TOPMed5ALL	TOPMed5ALL	rs10746439	1	213050209	G	A	'FLVCR1		intronic			6	-0.276	0.453256	16906	25782	11811														6	6	5	6		x
rs11120054:213050627:A:G	1	213050627	2.46e-32	snp	Choline	1:212877285:A:G	1:212877285:A:G_TOPMed5ALL	TOPMed5ALL	rs11120054	1	213050627	A	G	'FLVCR1		intronic			6	-0.228	0.453238	16907	25782	11810														6	6	5	6		x
rs12136117:213050679:C:T	1	213050679	8.68e-25	snp	Choline	1:212877337:C:T	1:212877337:C:T_TOPMed5ALL	TOPMed5ALL	rs12136117	1	213050679	C	T	'FLVCR1		intronic			6	-0.334	0.429081	18272	25685	10542														6	6	5	6		x
rs11120056:213050873:G:T	1	213050873	2.46e-32	snp	Choline	1:212877531:G:T	1:212877531:G:T_TOPMed5ALL	TOPMed5ALL	rs11120056	1	213050873	G	T	'FLVCR1		intronic			6	-0.224	0.453256	16908	25778	11813														6	6	5	6		x
rs12069595:213050975:A:G	1	213050975	2.46e-32	snp	Choline	1:212877633:A:G	1:212877633:A:G_TOPMed5ALL	TOPMed5ALL	rs12069595	1	213050975	A	G	'FLVCR1		intronic			7	-0.228	0.453136	16916	25774	11808														6	6	5	6		x
rs7528119	1	213051153	1.6e-10	snp	Choline	1:212877811:A:C	1:212877811:A:C_TOPMed5ALL	TOPMed5ALL	rs7528119	1	213051153	A	C	'FLVCR1		intronic			7	-0.238	0.68608	6608	21000	26890														6	6	5	6		x
rs7516718:213051462:C:T	1	213051462	2.46e-32	snp	Choline	1:212878120:C:T	1:212878120:C:T_TOPMed5ALL	TOPMed5ALL	rs7516718	1	213051462	C	T	'FLVCR1		intronic			6	-0.174	0.453183	16913	25776	11810														6	6	6	6		x
rs7528505:213051521:A:G	1	213051521	1.11e-24	snp	Choline	1:212878179:A:G	1:212878179:A:G_TOPMed5ALL	TOPMed5ALL	rs7528505	1	213051521	A	G	'FLVCR1		intronic			6	-0.199	0.429063	18271	25689	10539														6	6	6	6		x
rs7516817:213051578:C:T	1	213051578	2.44e-32	snp	Choline	1:212878236:C:T	1:212878236:C:T_TOPMed5ALL	TOPMed5ALL	rs7516817	1	213051578	C	T	'FLVCR1		intronic			6	-0.221	0.453164	16909	25786	11804														6	6	6	6		x
rs7538797:213051582:G:C	1	213051582	2.44e-32	snp	Choline	1:212878240:G:C	1:212878240:G:C_TOPMed5ALL	TOPMed5ALL	rs7538797	1	213051582	G	C	'FLVCR1		intronic			6	-0.336	0.453201	16910	25780	11809														6	6	6	6		x
rs7531073:213051671:T:C	1	213051671	2.46e-32	snp	Choline	1:212878329:T:C	1:212878329:T:C_TOPMed5ALL	TOPMed5ALL	rs7531073	1	213051671	T	C	'FLVCR1		intronic			7	-0.276	0.453191	16913	25774	11811														6	6	6	6		x
rs11120057:213051804:A:G	1	213051804	2.46e-32	snp	Choline	1:212878462:A:G	1:212878462:A:G_TOPMed5ALL	TOPMed5ALL	rs11120057	1	213051804	A	G	'FLVCR1		intronic			6	-0.28	0.453348	16902	25769	11818														6	6	6	6		x
rs12735221:213051998:A:T	1	213051998	2.46e-32	snp	Choline	1:212878656:A:T	1:212878656:A:T_TOPMed5ALL	TOPMed5ALL	rs12735221	1	213051998	A	T	'FLVCR1		intronic			5	-0.127	0.453226	16908	25778	11810														6	6	6	6		x
rs12756625	1	213052118	1.59e-30	snp	Choline	1:212878776:G:A	1:212878776:G:A_TOPMed5ALL	TOPMed5ALL	rs12756625	1	213052118	G	A	'FLVCR1		intronic			6	-0.341	0.453254	16911	25770	11816														6	6	6	6		x
rs6688865:213052730:G:A	1	213052730	1.35e-10	snp	Choline	1:212879388:G:A	1:212879388:G:A_TOPMed5ALL	TOPMed5ALL	rs6688865	1	213052730	G	A	'FLVCR1		intronic			6	-0.244	0.68631	6593	21005	26900														6	6	6	6		x
rs10779591:213052891:G:T	1	213052891	2.46e-32	snp	Choline	1:212879549:G:T	1:212879549:G:T_TOPMed5ALL	TOPMed5ALL	rs10779591	1	213052891	G	T	'FLVCR1		intronic			6	-0.278	0.453201	16914	25772	11813														6	6	6	6		x
rs10779592:213053088:G:T	1	213053088	2.46e-32	snp	Choline
rs10779593:213053179:A:G	1	213053179	1.11e-24	snp	Choline	1:212879837:A:G	1:212879837:A:G_TOPMed5ALL	TOPMed5ALL	rs10779593	1	213053179	A	G	'FLVCR1		intronic			7	-0.231	0.429219	18254	25706	10539														6	6	6	6		x
rs7534973:213053550:A:T	1	213053550	2.46e-32	snp	Choline	1:212880208:A:T	1:212880208:A:T_TOPMed5ALL	TOPMed5ALL	rs7534973	1	213053550	A	T	'FLVCR1		intronic			1f	-0.114	0.45321	16911	25777	11811	413													6	6	6	6		x
rs6540769:213053820:G:A	1	213053820	1.17e-24	snp	Choline	1:212880478:G:A	1:212880478:G:A_TOPMed5ALL	TOPMed5ALL	rs6540769	1	213053820	G	A	'FLVCR1		intronic			7	-0.128	0.424815	18622	25450	10427														6	6	6	6		x
rs4951468:213054132:T:C	1	213054132	1.38e-10	snp	Choline
rs6666167:213054375:A:C	1	213054375	1.11e-24	snp	Choline	1:212881033:A:C	1:212881033:A:C_TOPMed5ALL	TOPMed5ALL	rs6666167	1	213054375	A	C	'FLVCR1		intronic			7	-0.173	0.429045	18274	25685	10540														6	6	6	6		x
rs6666356:213054503:A:G	1	213054503	2.42e-32	snp	Choline	1:212881161:A:G	1:212881161:A:G_TOPMed5ALL	TOPMed5ALL	rs6666356	1	213054503	A	G	'FLVCR1		intronic			6	-0.223	0.453218	16910	25777	11811														6	6	6	6		x
rs6666362:213054519:A:T	1	213054519	1.37e-10	snp	Choline	1:212881177:A:T	1:212881177:A:T_TOPMed5ALL	TOPMed5ALL	rs6666362	1	213054519	A	T	'FLVCR1		intronic			6	-0.215	0.686099	6604	21006	26888														6	6	6	6		x
rs6666368:213054551:A:G	1	213054551	2.42e-32	snp	Choline	1:212881209:A:G	1:212881209:A:G_TOPMed5ALL	TOPMed5ALL	rs6666368	1	213054551	A	G	'FLVCR1		intronic			6	-0.266	0.453209	16912	25774	11812														6	6	6	6		x
rs7512393:213055184:C:T	1	213055184	1.11e-24	snp	Choline	1:212881842:C:T	1:212881842:C:T_TOPMed5ALL	TOPMed5ALL	rs7512393	1	213055184	C	T	'FLVCR1		intronic			6	-0.177	0.429081	18270	25689	10540														6	6	6	6		x
rs12744746:213055505:G:T	1	213055505	2.46e-32	snp	Choline	1:212882163:G:T	1:212882163:G:T_TOPMed5ALL	TOPMed5ALL	rs12744746	1	213055505	G	T	'FLVCR1		intronic			6	-0.236	0.453255	16907	25779	11812														6	6	6	6		x
rs12731517:213055634:T:C	1	213055634	2.46e-32	snp	Choline	1:212882292:T:C	1:212882292:T:C_TOPMed5ALL	TOPMed5ALL	rs12731517	1	213055634	T	C	'FLVCR1		intronic			7	-0.176	0.453263	16908	25774	11814														6	6	6	6		x
rs4951649:213056493:C:T	1	213056493	1.37e-10	snp	Choline	1:212883151:C:T	1:212883151:C:T_TOPMed5ALL	TOPMed5ALL	rs4951649	1	213056493	C	T	'FLVCR1		intronic			6	-0.212	0.686132	6602	21007	26890														6	6	5	6		x
rs12125982:213056892:A:G	1	213056892	1.11e-24	snp	Choline	1:212883550:A:G	1:212883550:A:G_TOPMed5ALL	TOPMed5ALL	rs12125982	1	213056892	A	G	'FLVCR1		intronic			6	-0.109	0.429126	18266	25691	10541											2.95	1.27079		6	6	5	6		x
rs11803450:213057078:A:G	1	213057078	1.14e-24	snp	Choline	1:212883736:A:G	1:212883736:A:G_TOPMed5ALL	TOPMed5ALL	rs11803450	1	213057078	A	G	'FLVCR1		intronic			7	-0.128	0.4291	18268	25691	10540												2.50115		6	6	5	6		x
rs11808574:213057287:C:G	1	213057287	2.45e-32	snp	Choline	1:212883945:C:G	1:212883945:C:G_TOPMed5ALL	TOPMed5ALL	rs11808574	1	213057287	C	G	'FLVCR1		intronic			1f	-0.242	0.453283	16906	25778	11814														6	6	5	6		x
rs7519166:213057595:C:T	1	213057595	2.45e-32	snp	Choline	1:212884253:C:T	1:212884253:C:T_TOPMed5ALL	TOPMed5ALL	rs7519166	1	213057595	C	T	'FLVCR1		intronic			7	-0.238	0.45321	16911	25777	11811														6	6	5	6		x
rs1472342:213058124:C:T	1	213058124	2.45e-32	snp	Choline	1:212884782:C:T	1:212884782:C:T_TOPMed5ALL	TOPMed5ALL	rs1472342	1	213058124	C	T	'FLVCR1		intronic			5	-0.227	0.453233	16907	25765	11811	116													6	5	5	6		x
rs7533932:213058401:A:T	1	213058401	2.05e-10	snp	Choline	1:212885059:A:T	1:212885059:A:T_TOPMed5ALL	TOPMed5ALL	rs7533932	1	213058401	A	T	'FLVCR1		intronic			7	-0.201	0.68726	6537	21014	26948														6	5	5	6		x
rs7536716:213058852:T:A	1	213058852	2.44e-32	snp	Choline	1:212885510:T:A	1:212885510:T:A_TOPMed5ALL	TOPMed5ALL	rs7536716	1	213058852	T	A	'FLVCR1		intronic			6	-0.168	0.453228	16911	25774	11813														6	5	5	6		x
rs7522693:213058871:C:G	1	213058871	2.45e-32	snp	Choline	1:212885529:C:G	1:212885529:C:G_TOPMed5ALL	TOPMed5ALL	rs7522693	1	213058871	C	G	'FLVCR1		intronic			6	-0.175	0.453199	16915	25768	11814														6	5	5	6		x
rs7544562:213058911:G:T	1	213058911	8.02e-31	snp	Choline
rs7522877:213059003:C:T	1	213059003	2.43e-32	snp	Choline	1:212885661:C:T	1:212885661:C:T_TOPMed5ALL	TOPMed5ALL	rs7522877	1	213059003	C	T	'FLVCR1		intronic			7	-0.244	0.453163	16914	25774	11809														6	5	5	6		x
rs12036735:213059688:G:C	1	213059688	1.95e-10	snp	Choline	1:212886346:G:C	1:212886346:G:C_TOPMed5ALL	TOPMed5ALL	rs12036735	1	213059688	G	C	'FLVCR1		intronic			7	-0.223	0.688218	6480	21023	26995														6	5	5	6		x
rs12043852:213059806:C:A	1	213059806	1.07e-24	snp	Choline	1:212886464:C:A	1:212886464:C:A_TOPMed5ALL	TOPMed5ALL	rs12043852	1	213059806	C	A	'FLVCR1		intronic			7	-0.238	0.429155	18270	25681	10548														6	5	5	6		x
rs11120059:213060011:G:A	1	213060011	2.3e-32	snp	Choline	1:212886669:G:A	1:212886669:G:A_TOPMed5ALL	TOPMed5ALL	rs11120059	1	213060011	G	A	'FLVCR1		intronic			7	-0.198	0.453264	16908	25776	11814														6	5	5	6		x
rs10779594:213060906:C:G	1	213060906	9.64e-11	snp	Choline	1:212887564:C:G	1:212887564:C:G_TOPMed5ALL	TOPMed5ALL	rs10779594	1	213060906	C	G	'FLVCR1		intronic			6	-0.188	0.701802	5774	20955	27770														6	5	5	6		x
rs2291773:213061030:G:T	1	213061030	1.96e-32	snp	Choline	1:212887688:G:T	1:212887688:G:T_TOPMed5ALL	TOPMed5ALL	rs2291773	1	213061030	G	T	'FLVCR1		intronic			6	-0.138	0.453245	16910	25773	11814											2.3			6	5	5	6		x
rs10864022:213062067:T:C	1	213062067	9.88e-33	snp	Choline	1:212888725:T:C	1:212888725:T:C_TOPMed5ALL	TOPMed5ALL	rs10864022	1	213062067	T	C	'FLVCR1		intronic			7	0.169	0.452091	16993	25735	11771														6	5	5	5		x
rs10779595:213062158:T:C	1	213062158	9.4e-33	snp	Choline	1:212888816:T:C	1:212888816:T:C_TOPMed5ALL	TOPMed5ALL	rs10779595	1	213062158	T	C	'FLVCR1		intronic			7	-0.186	0.452228	16988	25730	11781														6	5	5	5		x
rs11120060:213062180:G:A	1	213062180	9.33e-33	snp	Choline	1:212888838:G:A	1:212888838:G:A_TOPMed5ALL	TOPMed5ALL	rs11120060	1	213062180	G	A	'FLVCR1		intronic			7	-0.199	0.452228	16987	25732	11780														6	5	5	5		x
rs2047290:213062930:G:A	1	213062930	1.86e-29	snp	Choline	1:212889588:G:A	1:212889588:G:A_TOPMed5ALL	TOPMed5ALL	rs2047290	1	213062930	G	A	'FLVCR1		intronic			7	-0.282	0.472165	15853	25827	12819														6	5	5	5		x
rs2047289:213062975:G:C	1	213062975	1.02e-10	snp	Choline	1:212889633:G:C	1:212889633:G:C_TOPMed5ALL	TOPMed5ALL	rs2047289	1	213062975	G	C	'FLVCR1		intronic			7	-0.242	0.700352	5864	20933	27702														6	5	5	5		x
rs2047287:213063767:A:G	1	213063767	7.07e-34	snp	Choline	1:212890425:A:G	1:212890425:A:G_TOPMed5ALL	TOPMed5ALL	rs2047287	1	213063767	A	G	'FLVCR1		intronic			7	-0.246	0.463568	16142	26186	12171														6	5	5	5		x
rs12404754:213064096:G:C	1	213064096	1.97e-33	snp	Choline	1:212890754:G:C	1:212890754:G:C_TOPMed5ALL	TOPMed5ALL	rs12404754	1	213064096	G	C	'FLVCR1		intronic			6	-0.216	0.378236	21926	23919	8654														6	5	5	5		x
rs10864023:213064567:A:G	1	213064567	1.99e-33	snp	Choline	1:212891225:A:G	1:212891225:A:G_TOPMed5ALL	TOPMed5ALL	rs10864023	1	213064567	A	G	'FLVCR1		intronic			6	-0.189	0.378181	21925	23927	8647														6	5	5	5		x
rs10864024:213064603:C:A	1	213064603	2.78e-10	snp	Choline	1:212891261:C:A	1:212891261:C:A_TOPMed5ALL	TOPMed5ALL	rs10864024	1	213064603	C	A	'FLVCR1		intronic			7	-0.263	0.612846	9499	23201	21799														6	5	5	5		x
rs11120062:213064718:G:A	1	213064718	1.99e-33	snp	Choline
rs1390501:213065045:G:A	1	213065045	2.78e-10	snp	Choline	1:212891703:G:A	1:212891703:G:A_TOPMed5ALL	TOPMed5ALL	rs1390501	1	213065045	G	A	'FLVCR1		intronic			7	-0.258	0.6128	9499	23206	21794														6	5	5	5		x
rs1587175:213065262:A:T	1	213065262	2e-33	snp	Choline	1:212891920:A:T	1:212891920:A:T_TOPMed5ALL	TOPMed5ALL	rs1587175	1	213065262	A	T	'FLVCR1		intronic			6	0.031	0.378135	21926	23930	8643												1.8601		6	5	5	5		x
rs6683314:213066381:G:C	1	213066381	2.76e-10	snp	Choline	1:212893039:G:C	1:212893039:G:C_TOPMed5ALL	TOPMed5ALL	rs6683314	1	213066381	G	C	'FLVCR1		intronic			7	-0.27	0.612777	9505	23195	21797														6	5	5	5		x
rs75944717:213066408:G:T	1	213066408	1.41e-20	snp	Choline
rs74518386:213066409:G:T	1	213066409	1.41e-20	snp	Choline
rs12136542:213066420:C:T	1	213066420	2.03e-33	snp	Choline
rs6674782:213066436:T:C	1	213066436	2.76e-10	snp	Choline	1:212893094:T:C	1:212893094:T:C_TOPMed5ALL	TOPMed5ALL	rs6674782	1	213066436	T	C	'FLVCR1		intronic			7	-0.301	0.61263	9521	23179	21797														6	5	5	5		x
rs6674786:213066460:T:C	1	213066460	2.76e-10	snp	Choline	1:212893118:T:C	1:212893118:T:C_TOPMed5ALL	TOPMed5ALL	rs6674786	1	213066460	T	C	'FLVCR1		intronic			6	-0.289	0.612646	9515	23190	21793														6	5	5	5		x
rs12136547:213066490:C:T	1	213066490	2.04e-33	snp	Choline	1:212893148:C:T	1:212893148:C:T_TOPMed5ALL	TOPMed5ALL	rs12136547	1	213066490	C	T	'FLVCR1		intronic			6	-0.229	0.378071	21938	23913	8648														6	5	5	5		x
rs2359324:213066914:A:G	1	213066914	7.7e-11	snp	Choline	1:212893572:A:G	1:212893572:A:G_TOPMed5ALL	TOPMed5ALL	rs2359324	1	213066914	A	G	'FLVCR1		intronic			7	-0.297	0.709114	5393	20920	28186														6	5	5	5		x
rs2359325:213066980:C:T	1	213066980	2.05e-33	snp	Choline	1:212893638:C:T	1:212893638:C:T_TOPMed5ALL	TOPMed5ALL	rs2359325	1	213066980	C	T	'FLVCR1		intronic			6	-0.177	0.378218	21918	23937	8644														6	5	5	5		x
rs2359326:213067052:G:A	1	213067052	2.79e-10	snp	Choline	1:212893710:G:A	1:212893710:G:A_TOPMed5ALL	TOPMed5ALL	rs2359326	1	213067052	G	A	'FLVCR1		intronic			7	-0.177	0.612855	9500	23198	21801														6	5	5	5		x
rs12754609:213067641:G:A	1	213067641	2.07e-33	snp	Choline	1:212894299:G:A	1:212894299:G:A_TOPMed5ALL	TOPMed5ALL	rs12754609	1	213067641	G	A	'FLVCR1		intronic			7	-0.214	0.378115	21928	23927	8643														6	5	5	5		x
rs12754736:213067717:G:A	1	213067717	4.6e-20	snp	Choline	1:212894375:G:A	1:212894375:G:A_TOPMed5ALL	TOPMed5ALL	rs12754736	1	213067717	G	A	'FLVCR1		intronic			5	-0.142	0.260675	30710	19165	4624														6	5	5	5		x
rs12755947:213067783:C:T	1	213067783	2.08e-33	snp	Choline	1:212894441:C:T	1:212894441:C:T_TOPMed5ALL	TOPMed5ALL	rs12755947	1	213067783	C	T	'FLVCR1		intronic			5	-0.092	0.378117	21928	23928	8643														6	5	5	5		x
rs12405293:213068096:T:C	1	213068096	2.09e-33	snp	Choline	1:212894754:T:C	1:212894754:T:C_TOPMed5ALL	TOPMed5ALL	rs12405293	1	213068096	T	C	'FLVCR1		intronic			6	-0.211	0.378094	21930	23924	8643														6	5	5	5		x
rs12408694:213068233:C:T	1	213068233	2.75e-10	snp	Choline	1:212894891:C:T	1:212894891:C:T_TOPMed5ALL	TOPMed5ALL	rs12408694	1	213068233	C	T	'FLVCR1		intronic			7	-0.169	0.61258	9509	23210	21780														6	5	5	5		x
rs3207090	1	213068595	2.18e-33	snp	Choline	1:212895253:C:T	1:212895253:C:T_TOPMed5ALL	TOPMed5ALL	rs3207090	1	213068595	C	T	'FLVCR1		exonic	missense	T544M	6	-0.983	0.378131	21928	23924	8645			D	P	N	P	L	D	T	0.316			0|Benign/Likely benign|Posterior column ataxia with retinitis pigmentosa;not specified	6	5	5	5		x
rs12074192:213068971:T:G	1	213068971	2.73e-10	snp	Choline	1:212895629:T:G	1:212895629:T:G_TOPMed5ALL	TOPMed5ALL	rs12074192	1	213068971	T	G	'FLVCR1		UTR3			7	-0.153	0.612947	9497	23194	21808													0|Benign|Posterior column ataxia with retinitis pigmentosa	6	5	5	5		x
rs11582817:213069258:T:A	1	213069258	5.23e-25	snp	Choline	1:212895916:T:A	1:212895916:T:A_TOPMed5ALL	TOPMed5ALL	rs11582817	1	213069258	T	A	'FLVCR1		UTR3			7	-0.177	0.353885	23434	23556	7508													0|Benign|Posterior column ataxia with retinitis pigmentosa	6	5	5	5		x
rs6670064	1	213069420	5.23e-25	snp	Choline	1:212896078:C:T	1:212896078:C:T_TOPMed5ALL	TOPMed5ALL	rs6670064	1	213069420	C	T	'FLVCR1		UTR3			7	-0.15	0.353866	23435	23556	7507													0|Benign|Posterior column ataxia with retinitis pigmentosa	6	5	5	5		x
rs6682947	1	213069783	2.73e-10	snp	Choline	1:212896441:A:G	1:212896441:A:G_TOPMed5ALL	TOPMed5ALL	rs6682947	1	213069783	A	G	'FLVCR1		UTR3			5	-0.159	0.612819	9501	23200	21798													0|Benign|Posterior column ataxia with retinitis pigmentosa	6	5	5	5		x
rs12405742:213070241:A:G	1	213070241	5.51e-10	snp	Choline	1:212896899:A:G	1:212896899:A:G_TOPMed5ALL	TOPMed5ALL	rs12405742	1	213070241	A	G	'FLVCR1		UTR3			5	-0.327	0.606884	9813	23189	21454													0|Benign|Posterior column ataxia with retinitis pigmentosa	6	5	5	5		x
rs12567975:213070425:C:T	1	213070425	2.2e-33	snp	Choline	1:212897083:C:T	1:212897083:C:T_TOPMed5ALL	TOPMed5ALL	rs12567975	1	213070425	C	T	'FLVCR1		UTR3			6	-0.266	0.37786	21946	23920	8633													0|Benign|Posterior column ataxia with retinitis pigmentosa	6	5	5	5		x
rs12567976:213070458:C:T	1	213070458	2.2e-33	snp	Choline	1:212897116:C:T	1:212897116:C:T_TOPMed5ALL	TOPMed5ALL	rs12567976	1	213070458	C	T	'FLVCR1		UTR3			7	-0.239	0.377943	21938	23927	8634													0|Benign|Posterior column ataxia with retinitis pigmentosa	6	5	5	5		x
rs10864027:213071051:G:A	1	213071051	2.2e-33	snp	Choline	1:212897709:G:A	1:212897709:G:A_TOPMed5ALL	TOPMed5ALL	rs10864027	1	213071051	G	A	'FLVCR1		UTR3			5	-0.107	0.3762	22091	23811	8597													0|Benign|Posterior column ataxia with retinitis pigmentosa	6	5	5	5		x
rs1284856:213071210:G:A	1	213071210	1.45e-09	snp	Choline	1:212897868:G:A	1:212897868:G:A_TOPMed5ALL	TOPMed5ALL	rs1284856	1	213071210	G	A	'FLVCR1		UTR3			5	-0.136	0.441421	18060	24764	11675													0|Benign|Posterior column ataxia with retinitis pigmentosa	6	5	5	5		x
rs1284855:213071341:T:C	1	213071341	1.44e-09	snp	Choline	1:212897999:T:C	1:212897999:T:C_TOPMed5ALL	TOPMed5ALL	rs1284855	1	213071341	T	C	'FLVCR1		UTR3			7	0.226	0.44143	18058	24767	11674													0|Benign|Posterior column ataxia with retinitis pigmentosa	6	5	5	5		x
rs7541559:213076199:A:G	1	213076199	1.42e-09	snp	Choline	1:212902857:A:G	1:212902857:A:G_TOPMed5ALL	TOPMed5ALL	rs7541559	1	213076199	A	G	'FLVCR1	-3494	intergenic			6	-0.281	0.440395	18097	24747	11606														17	6	17	6		x
rs10779596:213076904:G:T	1	213076904	2.74e-10	snp	Choline	1:212903562:G:T	1:212903562:G:T_TOPMed5ALL	TOPMed5ALL	rs10779596	1	213076904	G	T	'FLVCR1	-4199	intergenic			5	-0.212	0.612617	9506	23212	21781														17	6	17	6		x
rs2359323:213077345:G:A	1	213077345	2.74e-10	snp	Choline	1:212904003:G:A	1:212904003:G:A_TOPMed5ALL	TOPMed5ALL	rs2359323	1	213077345	G	A	'FLVCR1	-4640	intergenic			6	-0.186	0.612614	9506	23210	21780														17	6	17	6		x
rs6702876:213077445:G:C	1	213077445	1.42e-09	snp	Choline	1:212904103:G:C	1:212904103:G:C_TOPMed5ALL	TOPMed5ALL	rs6702876	1	213077445	G	C	'FLVCR1	-4740	intergenic			6	-0.26	0.441427	18058	24764	11674														17	6	17	6		x
rs10864028:213078530:T:C	1	213078530	1.07e-24	snp	Choline	1:212905188:T:C	1:212905188:T:C_TOPMed5ALL	TOPMed5ALL	rs10864028	1	213078530	T	C	'FLVCR1	-5825	intergenic			7	-0.206	0.344607	24274	22882	7338														17	6	17	6		x
rs10864029:213078943:G:T	1	213078943	1.07e-24	snp	Choline	1:212905601:G:T	1:212905601:G:T_TOPMed5ALL	TOPMed5ALL	rs10864029	1	213078943	G	T	'FLVCR1	-6238	intergenic			7	-0.209	0.344618	24277	22880	7341														17	6	17	6		x
rs10864030:213079400:G:A	1	213079400	2.94e-10	snp	Choline	1:212906058:G:A	1:212906058:G:A_TOPMed5ALL	TOPMed5ALL	rs10864030	1	213079400	G	A	'FLVCR1	-6695	intergenic			7	-0.223	0.610589	9642	23161	21696														17	6	17	6		x
rs72743993:213079861:G:C	1	213079861	1.37e-12	snp	Choline	1:212906519:G:C	1:212906519:G:C_TOPMed5ALL	TOPMed5ALL	rs72743993	1	213079861	G	C	'FLVCR1	-7156	intergenic			7	-0.107	0.303712	26949	21996	5554														17	6	17	6		x
rs56250244:213080007:A:C	1	213080007	4.51e-08	snp	Choline	1:212906665:A:C	1:212906665:A:C_TOPMed5ALL	TOPMed5ALL	rs56250244	1	213080007	A	C	'FLVCR1	-7302	intergenic			6	0.111	0.348056	23564	23930	7003														17	6	17	6		x
rs11586464:213081828:T:A	1	213081828	7.6e-24	snp	Choline	1:212908486:T:A	1:212908486:T:A_TOPMed5ALL	TOPMed5ALL	rs11586464	1	213081828	T	A	'FLVCR1	-9123	intergenic			5	-0.084	0.354836	23358	23603	7536														17	6	17	6		x
rs113316014:213081945:G:A	1	213081945	1.23e-12	snp	Choline	1:212908603:G:A	1:212908603:G:A_TOPMed5ALL	TOPMed5ALL	rs113316014	1	213081945	G	A	'FLVCR1	-9240	intergenic			5	-0.08	0.299607	27302	21736	5460														17	6	17	6		x
rs4951653:213082203:G:A	1	213082203	1.23e-12	snp	Choline	1:212908861:G:A	1:212908861:G:A_TOPMed5ALL	TOPMed5ALL	rs4951653	1	213082203	G	A	'FLVCR1	-9498	intergenic			6	-0.019	0.299991	27289	21716	5490														17	6	17	6		x
rs61832374:213083409:C:A	1	213083409	3.7e-10	snp	Choline
rs28529876:213083721:C:T	1	213083721	1.3e-12	snp	Choline	1:212910379:C:T	1:212910379:C:T_TOPMed5ALL	TOPMed5ALL	rs28529876	1	213083721	C	T	'FLVCR1	-11016	intergenic			4	0.045	0.299873	27292	21727	5479	532													17	6	17	6		x
rs11586314:213086804:T:C	1	213086804	4.91e-21	snp	Choline
rs11576299:213086873:C:G	1	213086873	4.94e-32	snp	Choline	1:212913531:C:G	1:212913531:C:G_TOPMed5ALL	TOPMed5ALL	rs11576299	1	213086873	C	G	'FLVCR1	-14168	intergenic			6	-0.191	0.3829	21504	24246	8742														17	6	17	6		x
rs143964770:213086918:C:T	1	213086918	7.04e-24	snp	Choline
rs200501386:213087403:G:A	1	213087403	3.87e-16	snp	Choline
rs144887637:213087649:T:C	1	213087649	4.23e-16	snp	Choline
rs1770779:213087769:A:T	1	213087769	3.49e-12	snp	Choline
rs61832380:213087833:A:T	1	213087833	9.56e-19	snp	Choline
rs12022890:213087858:C:G	1	213087858	1.44e-10	snp	Choline
rs12184323:213087945:G:A	1	213087945	7.7e-24	snp	Choline
rs12042181:213088494:T:C	1	213088494	2.2e-12	snp	Choline	1:212915152:T:C	1:212915152:T:C_TOPMed5ALL	TOPMed5ALL	rs12042181	1	213088494	T	C	'FLVCR1	-15789	intergenic			1f	0.231	0.299694	27302	21728	5469														17	6	17	6		x
rs4951474:213088787:G:C	1	213088787	7.79e-24	snp	Choline	1:212915445:G:C	1:212915445:G:C_TOPMed5ALL	TOPMed5ALL	rs4951474	1	213088787	G	C	'FLVCR1	-16082	intergenic			2b	0.49	0.355181	23326	23632	7541	1000	proFR												17	11	17	6		x
rs6666277:213089379:A:G	1	213089379	4.59e-21	snp	Choline	1:212916037:A:G	1:212916037:A:G_TOPMed5ALL	TOPMed5ALL	rs6666277	1	213089379	A	G	'FLVCR1	-16674	intergenic			1f	1.526	0.472696	15266	26941	12290	1000													17	11	17	11		x
rs1692182:213090297:A:C	1	213090297	7.96e-15	snp	Choline	1:212916955:A:C	1:212916955:A:C_TOPMed5ALL	TOPMed5ALL	rs1692182	1	213090297	A	C	'FLVCR1	-17592	intergenic			4	1.041	0.56613	10163	26965	17371	1000	proFR												2	2	17	2		x
rs56129891:213091540:C:T	1	213091540	4.38e-13	snp	Choline	1:212918198:C:G	1:212918198:C:G_TOPMed5ALL	TOPMed5ALL	rs56129891	1	213091540	C	G	'FLVCR1	-18835	intergenic			5	-0.097	3.7e-05	54494	4	0	241													17	17	17	17		x
rs12140722:213091573:A:C	1	213091573	8.22e-19	snp	Choline	1:212918231:A:C	1:212918231:A:C_TOPMed5ALL	TOPMed5ALL	rs12140722	1	213091573	A	C	'FLVCR1	-18868	intergenic			5	-0.108	0.406773	19407	25843	9246	241													17	17	17	17		x
rs12140754:213091658:A:T	1	213091658	1.28e-18	snp	Choline	1:212918316:A:T	1:212918316:A:T_TOPMed5ALL	TOPMed5ALL	rs12140754	1	213091658	A	T	'FLVCR1	-18953	intergenic			5	-0.166	0.406718	19414	25835	9247	241													17	17	17	17		x
rs4951655:213092249:T:G	1	213092249	9.61e-19	snp	Choline	1:212918907:T:G	1:212918907:T:G_TOPMed5ALL	TOPMed5ALL	rs4951655	1	213092249	T	G	'FLVCR1	-19544	intergenic			4	-0.085	0.401795	19757	25670	9056	420													17	16	17	17		x
rs870547	1	213092639	8.42e-18	snp	Choline	1:212919297:C:T	1:212919297:C:T_TOPMed5ALL	TOPMed5ALL	rs870547	1	213092639	C	T	'FLVCR1	-19934	intergenic			1f	0.017	0.403226	19662	25722	9114														17	16	17	17		x
rs6679848:213092985:T:C	1	213092985	3.61e-19	snp	Choline	1:212919643:T:C	1:212919643:T:C_TOPMed5ALL	TOPMed5ALL	rs6679848	1	213092985	T	C	'FLVCR1	-20280	intergenic			1f	-0.175	0.382132	21185	24969	8339	209													17	16	17	17		x
rs6679938:213093033:T:C	1	213093033	3.61e-19	snp	Choline	1:212919691:T:C	1:212919691:T:C_TOPMed5ALL	TOPMed5ALL	rs6679938	1	213093033	T	C	'FLVCR1	-20328	intergenic			1f	-0.218	0.380691	21309	24883	8305	209													17	16	17	17		x
rs6679951:213093069:T:C	1	213093069	3.61e-19	snp	Choline	1:212919727:T:C	1:212919727:T:C_TOPMed5ALL	TOPMed5ALL	rs6679951	1	213093069	T	C	'FLVCR1	-20364	intergenic			5	-0.207	0.381881	21203	24964	8329	209													17	16	17	17		x
rs871767:213093293:G:A	1	213093293	3.68e-19	snp	Choline	1:212919951:G:A	1:212919951:G:A_TOPMed5ALL	TOPMed5ALL	rs871767	1	213093293	G	A	'FLVCR1	-20588	intergenic			5	-0.032	0.381778	21212	24961	8326														17	16	17	17		x
rs1284862:213093388:G:C	1	213093388	1.78e-12	snp	Choline	1:212920046:G:C	1:212920046:G:C_TOPMed5ALL	TOPMed5ALL	rs1284862	1	213093388	G	C	'FLVCR1	-20683	intergenic			4	-0.064	0.467366	15686	26684	12129	315													17	16	17	17		x
rs3816952:213093510:G:A	1	213093510	3.71e-19	snp	Choline	1:212920168:G:A	1:212920168:G:A_TOPMed5ALL	TOPMed5ALL	rs3816952	1	213093510	G	A	'FLVCR1	-20805	intergenic			4	0.118	0.381768	21210	24966	8323	315													17	16	17	17		x
rs3816953:213093636:C:T	1	213093636	1.34e-21	snp	Choline	1:212920294:C:T	1:212920294:C:T_TOPMed5ALL	TOPMed5ALL	rs3816953	1	213093636	C	T	'FLVCR1	-20931	intergenic			5	0.165	0.346731	24019	23167	7313	315													17	16	17	17		x
rs3816954:213093741:C:T	1	213093741	5.42e-13	snp	Choline	1:212920399:C:T	1:212920399:C:T_TOPMed5ALL	TOPMed5ALL	rs3816954	1	213093741	C	T	'FLVCR1	-21036	intergenic			2b	0.401	0.289565	28204	21028	5267	315										2.37	1.46117		17	16	17	17		x
rs3816956:213093942:C:T	1	213093942	2.09e-08	snp	Choline	1:212920600:C:T	1:212920600:C:T_TOPMed5ALL	TOPMed5ALL	rs3816956	1	213093942	C	T	'FLVCR1	-21237	intergenic			4	0.422	0.383665	21573	24032	8893	315													17	16	17	17		x
rs3816957:213094051:T:C	1	213094051	3.78e-19	snp	Choline	1:212920709:T:C	1:212920709:T:C_TOPMed5ALL	TOPMed5ALL	rs3816957	1	213094051	T	C	'FLVCR1	-21346	intergenic			7	-0.019	0.381918	21198	24970	8328														17	16	17	17		x
rs11120067:213094557:A:G	1	213094557	3.87e-19	snp	Choline	1:212921215:A:G	1:212921215:A:G_TOPMed5ALL	TOPMed5ALL	rs11120067	1	213094557	A	G	'FLVCR1	-21852	intergenic			1f	1.46	0.382135	21185	24976	8338	402	ctcf												17	16	17	17		x
rs7554067:213094838:C:G	1	213094838	2.08e-18	snp	Choline	1:212921496:C:G	1:212921496:C:G_TOPMed5ALL	TOPMed5ALL	rs7554067	1	213094838	C	G	'FLVCR1	-22133	intergenic			7	-0.17	0.394747	20259	25434	8790														17	16	17	17		x
rs7523310:213095000:T:C	1	213095000	5.2e-19	snp	Choline	1:212921658:T:C	1:212921658:T:C_TOPMed5ALL	TOPMed5ALL	rs7523310	1	213095000	T	C	'FLVCR1	-22295	intergenic			6	-0.125	0.383721	21062	25048	8388														17	16	17	17		x
rs7523329:213095041:T:C	1	213095041	5.35e-19	snp	Choline	1:212921699:T:C	1:212921699:T:C_TOPMed5ALL	TOPMed5ALL	rs7523329	1	213095041	T	C	'FLVCR1	-22336	intergenic			6	-0.175	0.382508	21157	24979	8353														17	16	17	17		x
rs7533476:213095179:G:A	1	213095179	5.95e-19	snp	Choline	1:212921837:G:A	1:212921837:G:A_TOPMed5ALL	TOPMed5ALL	rs7533476	1	213095179	G	A	'FLVCR1	-22474	intergenic			7	-0.257	0.379702	21371	24868	8259														17	16	17	17		x
rs7533575:213095231:G:A	1	213095231	6.14e-19	snp	Choline	1:212921889:G:A	1:212921889:G:A_TOPMed5ALL	TOPMed5ALL	rs7533575	1	213095231	G	A	'FLVCR1	-22526	intergenic			7	-0.236	0.380727	21288	24921	8288														17	16	17	17		x
rs6656128:213095412:C:T	1	213095412	2.15e-21	snp	Choline	1:212922070:C:T	1:212922070:C:T_TOPMed5ALL	TOPMed5ALL	rs6656128	1	213095412	C	T	'FLVCR1	-22707	intergenic			7	-0.25	0.350568	23674	23431	7388														17	16	17	17		x
rs6680527:213096093:G:T	1	213096093	4.94e-09	snp	Choline	1:212922751:G:T	1:212922751:G:T_TOPMed5ALL	TOPMed5ALL	rs6680527	1	213096093	G	T	'FLVCR1	-23388	intergenic			5	-0.215	0.251023	30922	19793	3784														17	16	17	17		x
rs9308427:213096607:A:T	1	213096607	7.62e-10	snp	Choline	1:212923265:A:T	1:212923265:A:T_TOPMed5ALL	TOPMed5ALL	rs9308427	1	213096607	A	T	'FLVCR1	-23902	intergenic			7	-0.173	0.256307	30639	19783	4077														17	16	17	17		x
rs1890936:213097019:G:A	1	213097019	8.4e-10	snp	Choline	1:212923677:G:A	1:212923677:G:A_TOPMed5ALL	TOPMed5ALL	rs1890936	1	213097019	G	A	'FLVCR1	-24314	intergenic			7	-0.204	0.255473	30720	19712	4067														17	17	17	17		x
rs72745808	1	213097283	2.74e-09	snp	Choline	1:212923941:G:A	1:212923941:G:A_TOPMed5ALL	TOPMed5ALL	rs72745808	1	213097283	G	A	'FLVCR1	-24578	intergenic			7	-0.216	0.254817	30762	19686	4042														17	10	17	17		x
rs73084220:213109069:G:A	1	213109069	4.28e-08	snp	Pyruvate (uM)	1:212935727:G:A	1:212935727:G:A_TOPMed5ALL	TOPMed5ALL	rs73084220	1	213109069	G	A	'VASH2	14793	intergenic			5	-0.142	0.027881	51613	2733	153														17	17	17	17		x
rs2359551:213115696:T:C	1	213115696	4.28e-08	snp	Pyruvate (uM)	1:212942354:T:C	1:212942354:T:C_TOPMed5ALL	TOPMed5ALL	rs2359551	1	213115696	T	C	'VASH2	8166	intergenic			7	-0.157	0.026918	51706	2652	141												1.45393		17	17	17	17		x
rs111509455:213115979:T:C	1	213115979	4.28e-08	snp	Pyruvate (uM)	1:212942637:T:C	1:212942637:T:C_TOPMed5ALL	TOPMed5ALL	rs111509455	1	213115979	T	C	'VASH2	7883	intergenic			6	-0.134	0.026909	51707	2651	141														17	17	17	17		x
rs6685111:213159622:T:A	1	213159622	6.51e-10	snp	Pyruvate (uM)	1:212986280:T:A	1:212986280:T:A_TOPMed5ALL	TOPMed5ALL	rs6685111	1	213159622	T	A	'VASH2		intronic			6	0.747	0.023312	52047	2363	89											3.07	1.38061		6	6	6	6		x
rs150075053:213473273:G:A	1	213473273	3.07e-08	snp	Pyruvate (uM)	1:213299930:G:A	1:213299930:G:A_TOPMed5ALL	TOPMed5ALL	rs150075053	1	213473273	G	A	'RPS6KC1	-26465	intergenic			7	-0.234	0.044964	49911	4275	313														18	18	18	18		x
rs78424006:215570543:C:A	1	215570543	1.12e-08	snp	Pyruvate (uM)	1:215397200:C:A	1:215397200:C:A_TOPMed5ALL	TOPMed5ALL	rs78424006	1	215570543	C	A	'KCNK2	-160107	intergenic			5	-0.174	0.025578	51809	2592	98	641	open												18	17	17	18		x
rs3007716:226125617:A:G	1	226125617	4.05e-08	snp	Glu (uM)	1:225937917:A:G	1:225937917:A:G_TOPMed5ALL	TOPMed5ALL	rs3007716	1	226125617	A	G	'LEFTY2		intronic			1f	-0.234	0.154737	39122	13888	1489	145													17	6	6	6		x
rs675598:236632537:G:T	1	236632537	2.39e-08	snp	Sphingosine 1-phosphate	1:236469237:G:T	1:236469237:G:T_TOPMed5ALL	TOPMed5ALL	rs675598	1	236632537	G	T	'EDARADD		intronic			6	-0.159	0.036368	50689	3656	154														6	17	18	17		x
rs678807:236633229:C:T	1	236633229	2.5e-08	snp	Sphingosine 1-phosphate	1:236469929:C:T	1:236469929:C:T_TOPMed5ALL	TOPMed5ALL	rs678807	1	236633229	C	T	'EDARADD		intronic			6	-0.297	0.036836	50639	3705	155														6	17	18	17		x
rs657441	1	236638750	1.56e-09	snp	Sphingosine 1-phosphate	1:236475450:G:T	1:236475450:G:T_TOPMed5ALL	TOPMed5ALL	rs657441	1	236638750	G	T	'EDARADD		intronic			7	-0.138	0.029588	51362	3049	88												1.43438		6	17	18	17		x
rs601974:236641335:G:A	1	236641335	1.33e-08	snp	Sphingosine 1-phosphate	1:236478035:G:A	1:236478035:G:A_TOPMed5ALL	TOPMed5ALL	rs601974	1	236641335	G	A	'EDARADD		intronic			6	-0.266	0.029661	51356	3053	90														6	17	18	17		x
rs181253535:240398717:T:G	1	240398717	3.97e-08	snp	Pyruvate (uM)	1:240235417:T:G	1:240235417:T:G_TOPMed5ALL	TOPMed5ALL	rs181253535	1	240398717	T	G	'FMN2		intronic			6	-0.167	0.041966	50207	4006	284														6	18	17	18		x
rs74149380	1	240399310	4.05e-08	snp	Pyruvate (uM)	1:240236010:C:T	1:240236010:C:T_TOPMed5ALL	TOPMed5ALL	rs74149380	1	240399310	C	T	'FMN2		intronic			5	-0.149	0.041882	50219	3995	285	385													6	18	17	18		x
rs74149382:240399421:C:T	1	240399421	3.97e-08	snp	Pyruvate (uM)	1:240236121:C:T	1:240236121:C:T_TOPMed5ALL	TOPMed5ALL	rs74149382	1	240399421	C	T	'FMN2		intronic			5	-0.141	0.03756	50644	3616	239	385													6	18	17	18		x
rs6680699:240933895:C:T	1	240933895	2.33e-08	snp	Pyruvate (uM)	1:240770595:C:T	1:240770595:C:T_TOPMed5ALL	TOPMed5ALL	rs6680699	1	240933895	C	T	'RGS7	4919	intergenic			7	-0.175	0.063588	48327	5413	759														18	18	17	18		x
rs6695747:240933946:T:A	1	240933946	2.33e-08	snp	Pyruvate (uM)	1:240770646:T:A	1:240770646:T:A_TOPMed5ALL	TOPMed5ALL	rs6695747	1	240933946	T	A	'RGS7	4868	intergenic			7	-0.172	0.063597	48325	5416	758														18	18	17	18		x
rs149378345:243002217:G:A	1	243002217	2.02e-08	snp	15-HETE	1:242838915:G:A	1:242838915:G:A_TOPMed5ALL	TOPMed5ALL	rs149378345	1	243002217	G	A	'LINC01347	217399	intergenic			7	-0.225	0.033157	51089	3206	204														17	17	17	18		x
rs149378345:243002217:G:A	1	243002217	2.02e-08	snp	15-HETE	1:242838915:G:A	1:242838915:G:A_TOPMed5ALL	TOPMed5ALL	rs149378345	1	243002217	G	A	'LINC01347	217399	intergenic			7	-0.225	0.033157	51089	3206	204														17	17	17	18		x
rs115187922:243004728:C:T	1	243004728	3.37e-08	snp	11-HETE.1	1:242841426:C:A	1:242841426:C:A_TOPMed5ALL	TOPMed5ALL	rs115187922	1	243004728	C	A	'LINC01347	214888	intergenic			6	-0.161	9e-06	54498	1	0														17	17	17	18		x
rs115187922:243004728:C:T	1	243004728	1.13e-08	snp	15-HETE	1:242841426:C:T	1:242841426:C:T_TOPMed5ALL	TOPMed5ALL	rs115187922	1	243004728	C	T	'LINC01347	214888	intergenic			6	-0.161	0.023854	52007	2384	108														17	17	17	18		x
rs115187922:243004728:C:T	1	243004728	1.13e-08	snp	15-HETE	1:242841426:C:T	1:242841426:C:T_TOPMed5ALL	TOPMed5ALL	rs115187922	1	243004728	C	T	'LINC01347	214888	intergenic			6	-0.161	0.023854	52007	2384	108														17	17	17	18		x
rs12093180:243015771:T:C	1	243015771	2.4e-08	snp	11-HETE.1	1:242852469:T:C	1:242852469:T:C_TOPMed5ALL	TOPMed5ALL	rs12093180	1	243015771	T	C	'LINC01347	203845	intergenic			7	-0.12	0.022335	52144	2254	90												2.1597		17	17	17	18		x
rs12093180:243015771:T:C	1	243015771	9.69e-09	snp	15-HETE	1:242852469:T:C	1:242852469:T:C_TOPMed5ALL	TOPMed5ALL	rs12093180	1	243015771	T	C	'LINC01347	203845	intergenic			7	-0.12	0.022335	52144	2254	90												2.1597		17	17	17	18		x
rs12093180:243015771:T:C	1	243015771	9.69e-09	snp	15-HETE	1:242852469:T:C	1:242852469:T:C_TOPMed5ALL	TOPMed5ALL	rs12093180	1	243015771	T	C	'LINC01347	203845	intergenic			7	-0.12	0.022335	52144	2254	90												2.1597		17	17	17	18		x
rs7520073:243019030:G:C	1	243019030	4.69e-08	snp	Pyruvate (uM)	1:242855728:G:A	1:242855728:G:A_TOPMed5ALL	TOPMed5ALL	rs7520073	1	243019030	G	A	'LINC01347	200586	intergenic			7	-0.212	1.8e-05	54497	2	0														17	17	17	18		x
rs148918612:243025554:C:T	1	243025554	1.97e-08	snp	11-HETE.1	1:242862252:C:A	1:242862252:C:A_TOPMed5ALL	TOPMed5ALL	rs148918612	1	243025554	C	A	'LINC01347	194062	intergenic			7	-0.225	0	54499	0	0														17	17	17	18		x
rs148918612:243025554:C:T	1	243025554	8.94e-09	snp	15-HETE	1:242862252:C:T	1:242862252:C:T_TOPMed5ALL	TOPMed5ALL	rs148918612	1	243025554	C	T	'LINC01347	194062	intergenic			7	-0.225	0.022661	52121	2286	92														17	17	17	18		x
rs148918612:243025554:C:T	1	243025554	8.94e-09	snp	15-HETE	1:242862252:C:T	1:242862252:C:T_TOPMed5ALL	TOPMed5ALL	rs148918612	1	243025554	C	T	'LINC01347	194062	intergenic			7	-0.225	0.022661	52121	2286	92														17	17	17	18		x
rs111326267:247651966:A:G	1	247651966	3.91e-08	snp	11-HETE.1	1:247488664:A:G	1:247488664:A:G_TOPMed5ALL	TOPMed5ALL	rs111326267	1	247651966	A	G	'OR2W5	2404	intergenic			5	-0.23	0.026771	51711	2658	130	524													17	18	17	17		x
rs111326267:247651966:A:G	1	247651966	1.17e-08	snp	15-HETE	1:247488664:A:G	1:247488664:A:G_TOPMed5ALL	TOPMed5ALL	rs111326267	1	247651966	A	G	'OR2W5	2404	intergenic			5	-0.23	0.026771	51711	2658	130	524													17	18	17	17		x
rs111326267:247651966:A:G	1	247651966	1.17e-08	snp	15-HETE	1:247488664:A:G	1:247488664:A:G_TOPMed5ALL	TOPMed5ALL	rs111326267	1	247651966	A	G	'OR2W5	2404	intergenic			5	-0.23	0.026771	51711	2658	130	524													17	18	17	17		x
rs73144516:247657386:T:C	1	247657386	2.6e-08	snp	11-HETE.1	1:247494084:T:C	1:247494084:T:C_TOPMed5ALL	TOPMed5ALL	rs73144516	1	247657386	T	C	'OR2W5	-1675	intergenic			6	-0.228	0.026093	51775	2602	121														17	18	17	17		x
rs73144516:247657386:T:C	1	247657386	9.65e-09	snp	15-HETE	1:247494084:T:C	1:247494084:T:C_TOPMed5ALL	TOPMed5ALL	rs73144516	1	247657386	T	C	'OR2W5	-1675	intergenic			6	-0.228	0.026093	51775	2602	121														17	18	17	17		x
rs73144516:247657386:T:C	1	247657386	9.65e-09	snp	15-HETE	1:247494084:T:C	1:247494084:T:C_TOPMed5ALL	TOPMed5ALL	rs73144516	1	247657386	T	C	'OR2W5	-1675	intergenic			6	-0.228	0.026093	51775	2602	121														17	18	17	17		x
rs73144520:247657439:A:C	1	247657439	2.6e-08	snp	11-HETE.1	1:247494137:A:C	1:247494137:A:C_TOPMed5ALL	TOPMed5ALL	rs73144520	1	247657439	A	C	'OR2W5	-1728	intergenic			6	-0.162	0.026093	51775	2602	121														17	18	17	17		x
rs73144520:247657439:A:C	1	247657439	9.65e-09	snp	15-HETE	1:247494137:A:C	1:247494137:A:C_TOPMed5ALL	TOPMed5ALL	rs73144520	1	247657439	A	C	'OR2W5	-1728	intergenic			6	-0.162	0.026093	51775	2602	121														17	18	17	17		x
rs73144520:247657439:A:C	1	247657439	9.65e-09	snp	15-HETE	1:247494137:A:C	1:247494137:A:C_TOPMed5ALL	TOPMed5ALL	rs73144520	1	247657439	A	C	'OR2W5	-1728	intergenic			6	-0.162	0.026093	51775	2602	121														17	18	17	17		x
rs73144527:247658486:A:C	1	247658486	2.57e-08	snp	11-HETE.1	1:247495184:A:C	1:247495184:A:C_TOPMed5ALL	TOPMed5ALL	rs73144527	1	247658486	A	C	'OR2W5	-2775	intergenic			5	-0.175	0.026092	51776	2602	121		open												17	18	17	17		x
rs73144527:247658486:A:C	1	247658486	9.6e-09	snp	15-HETE	1:247495184:A:C	1:247495184:A:C_TOPMed5ALL	TOPMed5ALL	rs73144527	1	247658486	A	C	'OR2W5	-2775	intergenic			5	-0.175	0.026092	51776	2602	121		open												17	18	17	17		x
rs73144527:247658486:A:C	1	247658486	9.6e-09	snp	15-HETE	1:247495184:A:C	1:247495184:A:C_TOPMed5ALL	TOPMed5ALL	rs73144527	1	247658486	A	C	'OR2W5	-2775	intergenic			5	-0.175	0.026092	51776	2602	121		open												17	18	17	17		x
rs73144529:247659128:G:T	1	247659128	2.56e-08	snp	11-HETE.1	1:247495826:G:T	1:247495826:G:T_TOPMed5ALL	TOPMed5ALL	rs73144529	1	247659128	G	T	'OR2W5	-3417	intergenic			7	-0.249	0.026092	51776	2602	121														17	18	17	17		x
rs73144529:247659128:G:T	1	247659128	9.57e-09	snp	15-HETE	1:247495826:G:T	1:247495826:G:T_TOPMed5ALL	TOPMed5ALL	rs73144529	1	247659128	G	T	'OR2W5	-3417	intergenic			7	-0.249	0.026092	51776	2602	121														17	18	17	17		x
rs73144529:247659128:G:T	1	247659128	9.57e-09	snp	15-HETE	1:247495826:G:T	1:247495826:G:T_TOPMed5ALL	TOPMed5ALL	rs73144529	1	247659128	G	T	'OR2W5	-3417	intergenic			7	-0.249	0.026092	51776	2602	121														17	18	17	17		x
rs60056900:247662827:A:C	1	247662827	2.49e-08	snp	11-HETE.1	1:247499525:A:C	1:247499525:A:C_TOPMed5ALL	TOPMed5ALL	rs60056900	1	247662827	A	C	'OR2W5	-7116	intergenic			7	-0.193	0.026157	51768	2609	121														17	18	17	17		x
rs60056900:247662827:A:C	1	247662827	9.46e-09	snp	15-HETE	1:247499525:A:T	1:247499525:A:T_TOPMed5ALL	TOPMed5ALL	rs60056900	1	247662827	A	T	'OR2W5	-7116	intergenic			7	-0.193	5.5e-05	54492	6	0														17	18	17	17		x
rs60056900:247662827:A:C	1	247662827	9.46e-09	snp	15-HETE	1:247499525:A:T	1:247499525:A:T_TOPMed5ALL	TOPMed5ALL	rs60056900	1	247662827	A	T	'OR2W5	-7116	intergenic			7	-0.193	5.5e-05	54492	6	0														17	18	17	17		x
rs61053338:247662974:G:A	1	247662974	2.47e-08	snp	11-HETE.1	1:247499672:G:A	1:247499672:G:A_TOPMed5ALL	TOPMed5ALL	rs61053338	1	247662974	G	A	'OR2W5	-7263	intergenic			6	0.004	0.027873	51592	2774	132														17	18	17	17		x
rs61053338:247662974:G:A	1	247662974	9.44e-09	snp	15-HETE	1:247499672:G:A	1:247499672:G:A_TOPMed5ALL	TOPMed5ALL	rs61053338	1	247662974	G	A	'OR2W5	-7263	intergenic			6	0.004	0.027873	51592	2774	132														17	18	17	17		x
rs61053338:247662974:G:A	1	247662974	9.44e-09	snp	15-HETE	1:247499672:G:A	1:247499672:G:A_TOPMed5ALL	TOPMed5ALL	rs61053338	1	247662974	G	A	'OR2W5	-7263	intergenic			6	0.004	0.027873	51592	2774	132														17	18	17	17		x
rs7533215:247664941:C:G	1	247664941	2.43e-08	snp	11-HETE.1	1:247501639:C:G	1:247501639:C:G_TOPMed5ALL	TOPMed5ALL	rs7533215	1	247664941	C	G	'GCSAML	5419	intergenic			7	-0.147	0.026093	51775	2602	121														17	18	17	17		x
rs7533215:247664941:C:G	1	247664941	9.37e-09	snp	15-HETE	1:247501639:C:G	1:247501639:C:G_TOPMed5ALL	TOPMed5ALL	rs7533215	1	247664941	C	G	'GCSAML	5419	intergenic	0	0	7	-0.147	0.026093	51775	2602	121	0	0	0	0	0	0	0	0	0	0	0	0	0	17	18	17	17		x
rs7533215:247664941:C:G	1	247664941	9.37e-09	snp	15-HETE	1:247501639:C:G	1:247501639:C:G_TOPMed5ALL	TOPMed5ALL	rs7533215	1	247664941	C	G	'GCSAML	5419	intergenic	0	0	7	-0.147	0.026093	51775	2602	121	0	0	0	0	0	0	0	0	0	0	0	0	0	17	18	17	17		x
rs7547228:247665024:T:C	1	247665024	2.43e-08	snp	11-HETE.1	1:247501722:T:C	1:247501722:T:C_TOPMed5ALL	TOPMed5ALL	rs7547228	1	247665024	T	C	'GCSAML	5336	intergenic			7	-0.259	0.027974	51582	2781	134														17	18	17	17		x
rs7547228:247665024:T:C	1	247665024	9.37e-09	snp	15-HETE	1:247501722:T:C	1:247501722:T:C_TOPMed5ALL	TOPMed5ALL	rs7547228	1	247665024	T	C	'GCSAML	5336	intergenic	0	0	7	-0.259	0.027974	51582	2781	134	0	0	0	0	0	0	0	0	0	0	0	0	0	17	18	17	17		x
rs7547228:247665024:T:C	1	247665024	9.37e-09	snp	15-HETE	1:247501722:T:C	1:247501722:T:C_TOPMed5ALL	TOPMed5ALL	rs7547228	1	247665024	T	C	'GCSAML	5336	intergenic	0	0	7	-0.259	0.027974	51582	2781	134	0	0	0	0	0	0	0	0	0	0	0	0	0	17	18	17	17		x
rs60554151:247666801:G:A	1	247666801	2.24e-08	snp	11-HETE.1	1:247503499:G:A	1:247503499:G:A_TOPMed5ALL	TOPMed5ALL	rs60554151	1	247666801	G	A	'GCSAML	3559	intergenic			6	-0.205	0.026084	51776	2601	121														17	18	17	17		x
rs60554151:247666801:G:A	1	247666801	9.06e-09	snp	15-HETE	1:247503499:G:A	1:247503499:G:A_TOPMed5ALL	TOPMed5ALL	rs60554151	1	247666801	G	A	'GCSAML	3559	intergenic	0	0	6	-0.205	0.026084	51776	2601	121	0	0	0	0	0	0	0	0	0	0	0	0	0	17	18	17	17		x
rs60554151:247666801:G:A	1	247666801	9.06e-09	snp	15-HETE	1:247503499:G:A	1:247503499:G:A_TOPMed5ALL	TOPMed5ALL	rs60554151	1	247666801	G	A	'GCSAML	3559	intergenic	0	0	6	-0.205	0.026084	51776	2601	121	0	0	0	0	0	0	0	0	0	0	0	0	0	17	18	17	17		x
rs7556593:247667775:T:C	1	247667775	2.16e-08	snp	11-HETE.1	1:247504473:T:C	1:247504473:T:C_TOPMed5ALL	TOPMed5ALL	rs7556593	1	247667775	T	C	'GCSAML	2585	intergenic			7	-0.205	0.02623	51763	2613	123														17	18	17	17		x
rs7556593:247667775:T:C	1	247667775	8.93e-09	snp	15-HETE	1:247504473:T:C	1:247504473:T:C_TOPMed5ALL	TOPMed5ALL	rs7556593	1	247667775	T	C	'GCSAML	2585	intergenic	0	0	7	-0.205	0.02623	51763	2613	123	0	0	0	0	0	0	0	0	0	0	0	0	0	17	18	17	17		x
rs7556593:247667775:T:C	1	247667775	8.93e-09	snp	15-HETE	1:247504473:T:C	1:247504473:T:C_TOPMed5ALL	TOPMed5ALL	rs7556593	1	247667775	T	C	'GCSAML	2585	intergenic	0	0	7	-0.205	0.02623	51763	2613	123	0	0	0	0	0	0	0	0	0	0	0	0	0	17	18	17	17		x
rs7554383:247668045:A:G	1	247668045	2.14e-08	snp	11-HETE.1	1:247504743:A:G	1:247504743:A:G_TOPMed5ALL	TOPMed5ALL	rs7554383	1	247668045	A	G	'GCSAML	2315	intergenic			5	-0.224	0.026211	51764	2613	122														17	18	17	17		x
rs7554383:247668045:A:G	1	247668045	8.91e-09	snp	15-HETE	1:247504743:A:G	1:247504743:A:G_TOPMed5ALL	TOPMed5ALL	rs7554383	1	247668045	A	G	'GCSAML	2315	intergenic	0	0	5	-0.224	0.026211	51764	2613	122	0	0	0	0	0	0	0	0	0	0	0	0	0	17	18	17	17		x
rs7554383:247668045:A:G	1	247668045	8.91e-09	snp	15-HETE	1:247504743:A:G	1:247504743:A:G_TOPMed5ALL	TOPMed5ALL	rs7554383	1	247668045	A	G	'GCSAML	2315	intergenic	0	0	5	-0.224	0.026211	51764	2613	122	0	0	0	0	0	0	0	0	0	0	0	0	0	17	18	17	17		x
rs7512517:247669023:A:G	1	247669023	2.13e-08	snp	11-HETE.1	1:247505721:A:G	1:247505721:A:G_TOPMed5ALL	TOPMed5ALL	rs7512517	1	247669023	A	G	'GCSAML	1337	intergenic			6	-0.166	0.026221	51763	2614	122												1.89196		17	18	17	17		x
rs7512517:247669023:A:G	1	247669023	8.89e-09	snp	15-HETE	1:247505721:A:G	1:247505721:A:G_TOPMed5ALL	TOPMed5ALL	rs7512517	1	247669023	A	G	'GCSAML	1337	intergenic	0	0	6	-0.166	0.026221	51763	2614	122	0	0	0	0	0	0	0	0	0	0	0	1.89196	0	17	18	17	17		x
rs7512517:247669023:A:G	1	247669023	8.89e-09	snp	15-HETE	1:247505721:A:G	1:247505721:A:G_TOPMed5ALL	TOPMed5ALL	rs7512517	1	247669023	A	G	'GCSAML	1337	intergenic	0	0	6	-0.166	0.026221	51763	2614	122	0	0	0	0	0	0	0	0	0	0	0	1.89196	0	17	18	17	17		x
rs73144552:247669950:T:G	1	247669950	2.11e-08	snp	11-HETE.1	1:247506648:T:C	1:247506648:T:C_TOPMed5ALL	TOPMed5ALL	rs73144552	1	247669950	T	C	'GCSAML		upstream			5	-0.232	1.8e-05	54497	2	0														17	18	17	17		x
rs73144552:247669950:T:G	1	247669950	8.85e-09	snp	15-HETE	1:247506648:T:C	1:247506648:T:C_TOPMed5ALL	TOPMed5ALL	rs73144552	1	247669950	T	C	'GCSAML	0	upstream	0	0	5	-0.232	1.8e-05	54497	2	0	0	0	0	0	0	0	0	0	0	0	0	0	0	17	18	17	17		x
rs73144552:247669950:T:G	1	247669950	8.85e-09	snp	15-HETE	1:247506648:T:C	1:247506648:T:C_TOPMed5ALL	TOPMed5ALL	rs73144552	1	247669950	T	C	'GCSAML	0	upstream	0	0	5	-0.232	1.8e-05	54497	2	0	0	0	0	0	0	0	0	0	0	0	0	0	0	17	18	17	17		x
rs58382513:247670511:G:A	1	247670511	2.02e-08	snp	11-HETE.1	1:247507209:G:A	1:247507209:G:A_TOPMed5ALL	TOPMed5ALL	rs58382513	1	247670511	G	A	'GCSAML		UTR5			7	-0.223	0.026211	51764	2613	122														17	18	17	17		x
rs58382513:247670511:G:A	1	247670511	8.72e-09	snp	15-HETE	1:247507209:G:A	1:247507209:G:A_TOPMed5ALL	TOPMed5ALL	rs58382513	1	247670511	G	A	'GCSAML	0	UTR5	0	0	7	-0.223	0.026211	51764	2613	122	0	0	0	0	0	0	0	0	0	0	0	0	0	17	18	17	17		x
rs58382513:247670511:G:A	1	247670511	8.72e-09	snp	15-HETE	1:247507209:G:A	1:247507209:G:A_TOPMed5ALL	TOPMed5ALL	rs58382513	1	247670511	G	A	'GCSAML	0	UTR5	0	0	7	-0.223	0.026211	51764	2613	122	0	0	0	0	0	0	0	0	0	0	0	0	0	17	18	17	17		x
rs151061482:247670887:A:C	1	247670887	1.92e-08	snp	11-HETE.1	1:247507585:A:C	1:247507585:A:C_TOPMed5ALL	TOPMed5ALL	rs151061482	1	247670887	A	C	'GCSAML		intronic			7	-0.31	0.026248	51760	2617	122														17	18	17	17		x
rs151061482:247670887:A:C	1	247670887	8.56e-09	snp	15-HETE	1:247507585:A:C	1:247507585:A:C_TOPMed5ALL	TOPMed5ALL	rs151061482	1	247670887	A	C	'GCSAML	0	intronic	0	0	7	-0.31	0.026248	51760	2617	122	0	0	0	0	0	0	0	0	0	0	0	0	0	17	18	17	17		x
rs151061482:247670887:A:C	1	247670887	8.56e-09	snp	15-HETE	1:247507585:A:C	1:247507585:A:C_TOPMed5ALL	TOPMed5ALL	rs151061482	1	247670887	A	C	'GCSAML	0	intronic	0	0	7	-0.31	0.026248	51760	2617	122	0	0	0	0	0	0	0	0	0	0	0	0	0	17	18	17	17		x
rs139387012:247671173:C:T	1	247671173	1.85e-08	snp	11-HETE.1	1:247507871:C:T	1:247507871:C:T_TOPMed5ALL	TOPMed5ALL	rs139387012	1	247671173	C	T	'GCSAML		intronic			7	-0.252	0.026239	51761	2616	122														17	18	17	17		x
rs139387012:247671173:C:T	1	247671173	8.44e-09	snp	15-HETE	1:247507871:C:T	1:247507871:C:T_TOPMed5ALL	TOPMed5ALL	rs139387012	1	247671173	C	T	'GCSAML	0	intronic	0	0	7	-0.252	0.026239	51761	2616	122	0	0	0	0	0	0	0	0	0	0	0	0	0	17	18	17	17		x
rs139387012:247671173:C:T	1	247671173	8.44e-09	snp	15-HETE	1:247507871:C:T	1:247507871:C:T_TOPMed5ALL	TOPMed5ALL	rs139387012	1	247671173	C	T	'GCSAML	0	intronic	0	0	7	-0.252	0.026239	51761	2616	122	0	0	0	0	0	0	0	0	0	0	0	0	0	17	18	17	17		x
rs115992337:247672640:A:G	1	247672640	1.54e-08	snp	11-HETE.1
rs115992337:247672640:A:G	1	247672640	7.99e-09	snp	15-HETE
rs115992337:247672640:A:G	1	247672640	7.99e-09	snp	15-HETE
rs115826192:247674391:G:A	1	247674391	1.28e-08	snp	11-HETE.1
rs115826192:247674391:G:A	1	247674391	7.51e-09	snp	15-HETE
rs115826192:247674391:G:A	1	247674391	7.51e-09	snp	15-HETE
rs138538252:247674707:G:A	1	247674707	1.29e-08	snp	11-HETE.1	1:247511405:G:A	1:247511405:G:A_TOPMed5ALL	TOPMed5ALL	rs138538252	1	247674707	G	A	'GCSAML		intronic			7	-0.233	0.026248	51760	2617	122														17	18	17	17		x
rs138538252:247674707:G:A	1	247674707	7.69e-09	snp	15-HETE	1:247511405:G:A	1:247511405:G:A_TOPMed5ALL	TOPMed5ALL	rs138538252	1	247674707	G	A	'GCSAML	0	intronic	0	0	7	-0.233	0.026248	51760	2617	122	0	0	0	0	0	0	0	0	0	0	0	0	0	17	18	17	17		x
rs138538252:247674707:G:A	1	247674707	7.69e-09	snp	15-HETE	1:247511405:G:A	1:247511405:G:A_TOPMed5ALL	TOPMed5ALL	rs138538252	1	247674707	G	A	'GCSAML	0	intronic	0	0	7	-0.233	0.026248	51760	2617	122	0	0	0	0	0	0	0	0	0	0	0	0	0	17	18	17	17		x
rs113793176:247674918:C:T	1	247674918	1.28e-08	snp	11-HETE.1	1:247511616:C:T	1:247511616:C:T_TOPMed5ALL	TOPMed5ALL	rs113793176	1	247674918	C	T	'GCSAML		intronic			7	-0.274	0.02634	51749	2629	121														17	18	17	17		x
rs113793176:247674918:C:T	1	247674918	7.68e-09	snp	15-HETE	1:247511616:C:T	1:247511616:C:T_TOPMed5ALL	TOPMed5ALL	rs113793176	1	247674918	C	T	'GCSAML	0	intronic	0	0	7	-0.274	0.02634	51749	2629	121	0	0	0	0	0	0	0	0	0	0	0	0	0	17	18	17	17		x
rs113793176:247674918:C:T	1	247674918	7.68e-09	snp	15-HETE	1:247511616:C:T	1:247511616:C:T_TOPMed5ALL	TOPMed5ALL	rs113793176	1	247674918	C	T	'GCSAML	0	intronic	0	0	7	-0.274	0.02634	51749	2629	121	0	0	0	0	0	0	0	0	0	0	0	0	0	17	18	17	17		x
rs111355094:247675001:C:A	1	247675001	1.28e-08	snp	11-HETE.1	1:247511699:C:A	1:247511699:C:A_TOPMed5ALL	TOPMed5ALL	rs111355094	1	247675001	C	A	'GCSAML		intronic			7	-0.202	0.026202	51765	2612	122														17	18	17	17		x
rs111355094:247675001:C:A	1	247675001	7.68e-09	snp	15-HETE	1:247511699:C:A	1:247511699:C:A_TOPMed5ALL	TOPMed5ALL	rs111355094	1	247675001	C	A	'GCSAML	0	intronic	0	0	7	-0.202	0.026202	51765	2612	122	0	0	0	0	0	0	0	0	0	0	0	0	0	17	18	17	17		x
rs111355094:247675001:C:A	1	247675001	7.68e-09	snp	15-HETE	1:247511699:C:A	1:247511699:C:A_TOPMed5ALL	TOPMed5ALL	rs111355094	1	247675001	C	A	'GCSAML	0	intronic	0	0	7	-0.202	0.026202	51765	2612	122	0	0	0	0	0	0	0	0	0	0	0	0	0	17	18	17	17		x
rs146045145:247675759:C:T	1	247675759	1.27e-08	snp	11-HETE.1	1:247512457:C:T	1:247512457:C:T_TOPMed5ALL	TOPMed5ALL	rs146045145	1	247675759	C	T	'GCSAML		intronic			7	-0.162	0.026248	51760	2617	122												1.31331		17	18	17	17		x
rs146045145:247675759:C:T	1	247675759	7.67e-09	snp	15-HETE	1:247512457:C:T	1:247512457:C:T_TOPMed5ALL	TOPMed5ALL	rs146045145	1	247675759	C	T	'GCSAML	0	intronic	0	0	7	-0.162	0.026248	51760	2617	122	0	0	0	0	0	0	0	0	0	0	0	1.31331	0	17	18	17	17		x
rs146045145:247675759:C:T	1	247675759	7.67e-09	snp	15-HETE	1:247512457:C:T	1:247512457:C:T_TOPMed5ALL	TOPMed5ALL	rs146045145	1	247675759	C	T	'GCSAML	0	intronic	0	0	7	-0.162	0.026248	51760	2617	122	0	0	0	0	0	0	0	0	0	0	0	1.31331	0	17	18	17	17		x
rs59202216:247676853:T:C	1	247676853	1.26e-08	snp	11-HETE.1	1:247513551:T:C	1:247513551:T:C_TOPMed5ALL	TOPMed5ALL	rs59202216	1	247676853	T	C	'GCSAML		intronic			7	-0.377	0.026257	51759	2618	122		ctcf												17	17	17	17		x
rs59202216:247676853:T:C	1	247676853	7.66e-09	snp	15-HETE	1:247513551:T:C	1:247513551:T:C_TOPMed5ALL	TOPMed5ALL	rs59202216	1	247676853	T	C	'GCSAML	0	intronic	0	0	7	-0.377	0.026257	51759	2618	122	0	ctcf	0	0	0	0	0	0	0	0	0	0	0	17	17	17	17		x
rs59202216:247676853:T:C	1	247676853	7.66e-09	snp	15-HETE	1:247513551:T:C	1:247513551:T:C_TOPMed5ALL	TOPMed5ALL	rs59202216	1	247676853	T	C	'GCSAML	0	intronic	0	0	7	-0.377	0.026257	51759	2618	122	0	ctcf	0	0	0	0	0	0	0	0	0	0	0	17	17	17	17		x
rs73144561:247677087:G:A	1	247677087	1.25e-08	snp	11-HETE.1	1:247513785:G:A	1:247513785:G:A_TOPMed5ALL	TOPMed5ALL	rs73144561	1	247677087	G	A	'GCSAML		intronic			6	-0.224	0.026102	51774	2601	122		ctcf												17	17	17	17		x
rs73144561:247677087:G:A	1	247677087	7.65e-09	snp	15-HETE	1:247513785:G:A	1:247513785:G:A_TOPMed5ALL	TOPMed5ALL	rs73144561	1	247677087	G	A	'GCSAML	0	intronic	0	0	6	-0.224	0.026102	51774	2601	122	0	ctcf	0	0	0	0	0	0	0	0	0	0	0	17	17	17	17		x
rs73144561:247677087:G:A	1	247677087	7.65e-09	snp	15-HETE	1:247513785:G:A	1:247513785:G:A_TOPMed5ALL	TOPMed5ALL	rs73144561	1	247677087	G	A	'GCSAML	0	intronic	0	0	6	-0.224	0.026102	51774	2601	122	0	ctcf	0	0	0	0	0	0	0	0	0	0	0	17	17	17	17		x
rs112794904:247677463:C:A	1	247677463	1.25e-08	snp	11-HETE.1	1:247514161:C:A	1:247514161:C:A_TOPMed5ALL	TOPMed5ALL	rs112794904	1	247677463	C	A	'GCSAML		intronic			6	-0.265	0.026257	51759	2618	122														17	17	17	17		x
rs112794904:247677463:C:A	1	247677463	7.65e-09	snp	15-HETE	1:247514161:C:A	1:247514161:C:A_TOPMed5ALL	TOPMed5ALL	rs112794904	1	247677463	C	A	'GCSAML	0	intronic	0	0	6	-0.265	0.026257	51759	2618	122	0	0	0	0	0	0	0	0	0	0	0	0	0	17	17	17	17		x
rs112794904:247677463:C:A	1	247677463	7.65e-09	snp	15-HETE	1:247514161:C:A	1:247514161:C:A_TOPMed5ALL	TOPMed5ALL	rs112794904	1	247677463	C	A	'GCSAML	0	intronic	0	0	6	-0.265	0.026257	51759	2618	122	0	0	0	0	0	0	0	0	0	0	0	0	0	17	17	17	17		x
rs116551920:247677784:T:C	1	247677784	1.24e-08	snp	11-HETE.1
rs116551920:247677784:T:C	1	247677784	7.64e-09	snp	15-HETE
rs116551920:247677784:T:C	1	247677784	7.64e-09	snp	15-HETE
rs7515778:247678925:C:T	1	247678925	1.23e-08	snp	11-HETE.1	1:247515623:C:T	1:247515623:C:T_TOPMed5ALL	TOPMed5ALL	rs7515778	1	247678925	C	T	'GCSAML		intronic			7	-0.211	0.026267	51758	2619	122														17	17	17	17		x
rs7515778:247678925:C:T	1	247678925	7.63e-09	snp	15-HETE	1:247515623:C:T	1:247515623:C:T_TOPMed5ALL	TOPMed5ALL	rs7515778	1	247678925	C	T	'GCSAML	0	intronic	0	0	7	-0.211	0.026267	51758	2619	122	0	0	0	0	0	0	0	0	0	0	0	0	0	17	17	17	17		x
rs7515778:247678925:C:T	1	247678925	7.63e-09	snp	15-HETE	1:247515623:C:T	1:247515623:C:T_TOPMed5ALL	TOPMed5ALL	rs7515778	1	247678925	C	T	'GCSAML	0	intronic	0	0	7	-0.211	0.026267	51758	2619	122	0	0	0	0	0	0	0	0	0	0	0	0	0	17	17	17	17		x
rs7541002	1	247679959	1.22e-08	snp	11-HETE.1	1:247516657:G:A	1:247516657:G:A_TOPMed5ALL	TOPMed5ALL	rs7541002	1	247679959	G	A	'GCSAML		intronic			4	-0.194	0.026267	51758	2619	122														17	17	17	17		x
rs7541002	1	247679959	7.62e-09	snp	15-HETE	1:247516657:G:A	1:247516657:G:A_TOPMed5ALL	TOPMed5ALL	rs7541002	1	247679959	G	A	'GCSAML	0	intronic	0	0	4	-0.194	0.026267	51758	2619	122	0	0	0	0	0	0	0	0	0	0	0	0	0	17	17	17	17		x
rs7541002	1	247679959	7.62e-09	snp	15-HETE	1:247516657:G:A	1:247516657:G:A_TOPMed5ALL	TOPMed5ALL	rs7541002	1	247679959	G	A	'GCSAML	0	intronic	0	0	4	-0.194	0.026267	51758	2619	122	0	0	0	0	0	0	0	0	0	0	0	0	0	17	17	17	17		x
rs2178359:247681002:C:G	1	247681002	1.22e-08	snp	11-HETE.1	1:247517700:C:G	1:247517700:C:G_TOPMed5ALL	TOPMed5ALL	rs2178359	1	247681002	C	G	'GCSAML		intronic			4	-0.124	0.026267	51759	2617	123														17	17	16	17		x
rs2178359:247681002:C:G	1	247681002	7.62e-09	snp	15-HETE	1:247517700:C:T	1:247517700:C:T_TOPMed5ALL	TOPMed5ALL	rs2178359	1	247681002	C	T	'GCSAML		intronic			4	-0.124	0.000147	54483	16	0														17	17	16	17		x
rs2178359:247681002:C:G	1	247681002	7.62e-09	snp	15-HETE	1:247517700:C:T	1:247517700:C:T_TOPMed5ALL	TOPMed5ALL	rs2178359	1	247681002	C	T	'GCSAML		intronic			4	-0.124	0.000147	54483	16	0														17	17	16	17		x
rs73146529:247681905:A:G	1	247681905	1.22e-08	snp	11-HETE.1	1:247518603:A:G	1:247518603:A:G_TOPMed5ALL	TOPMed5ALL	rs73146529	1	247681905	A	G	'GCSAML		UTR5			4	0.856	0.026184	51766	2612	121	276	ctcf										1.79519		16	2	17	17		x
rs73146529:247681905:A:G	1	247681905	7.62e-09	snp	15-HETE	1:247518603:A:G	1:247518603:A:G_TOPMed5ALL	TOPMed5ALL	rs73146529	1	247681905	A	G	'GCSAML	0	UTR5	0	0	4	0.856	0.026184	51766	2612	121	276	ctcf	0	0	0	0	0	0	0	0	0	1.79519	0	16	2	17	17		x
rs73146529:247681905:A:G	1	247681905	7.62e-09	snp	15-HETE	1:247518603:A:G	1:247518603:A:G_TOPMed5ALL	TOPMed5ALL	rs73146529	1	247681905	A	G	'GCSAML	0	UTR5	0	0	4	0.856	0.026184	51766	2612	121	276	ctcf	0	0	0	0	0	0	0	0	0	1.79519	0	16	2	17	17		x
rs7553803:247682161:C:T	1	247682161	1.22e-08	snp	11-HETE.1	1:247518859:C:T	1:247518859:C:T_TOPMed5ALL	TOPMed5ALL	rs7553803	1	247682161	C	T	'GCSAML		intronic			7	-0.192	0.025303	51853	2534	112		ctcf												16	18	17	17		x
rs7553803:247682161:C:T	1	247682161	7.62e-09	snp	15-HETE	1:247518859:C:T	1:247518859:C:T_TOPMed5ALL	TOPMed5ALL	rs7553803	1	247682161	C	T	'GCSAML	0	intronic	0	0	7	-0.192	0.025303	51853	2534	112	0	ctcf	0	0	0	0	0	0	0	0	0	0	0	16	18	17	17		x
rs7553803:247682161:C:T	1	247682161	7.62e-09	snp	15-HETE	1:247518859:C:T	1:247518859:C:T_TOPMed5ALL	TOPMed5ALL	rs7553803	1	247682161	C	T	'GCSAML	0	intronic	0	0	7	-0.192	0.025303	51853	2534	112	0	ctcf	0	0	0	0	0	0	0	0	0	0	0	16	18	17	17		x
rs7529224:247684220:T:C	1	247684220	1.22e-08	snp	11-HETE.1	1:247520918:T:C	1:247520918:T:C_TOPMed5ALL	TOPMed5ALL	rs7529224	1	247684220	T	C	'GCSAML		intronic			5	-0.197	0.026175	51767	2609	122	211													17	18	17	17		x
rs7529224:247684220:T:C	1	247684220	7.62e-09	snp	15-HETE	1:247520918:T:C	1:247520918:T:C_TOPMed5ALL	TOPMed5ALL	rs7529224	1	247684220	T	C	'GCSAML	0	intronic	0	0	5	-0.197	0.026175	51767	2609	122	211	0	0	0	0	0	0	0	0	0	0	0	0	17	18	17	17		x
rs7529224:247684220:T:C	1	247684220	7.62e-09	snp	15-HETE	1:247520918:T:C	1:247520918:T:C_TOPMed5ALL	TOPMed5ALL	rs7529224	1	247684220	T	C	'GCSAML	0	intronic	0	0	5	-0.197	0.026175	51767	2609	122	211	0	0	0	0	0	0	0	0	0	0	0	0	17	18	17	17		x
rs6689509:247685474:G:A	1	247685474	1.22e-08	snp	11-HETE.1	1:247522172:G:A	1:247522172:G:A_TOPMed5ALL	TOPMed5ALL	rs6689509	1	247685474	G	A	'GCSAML		intronic			7	-0.213	0.026117	51760	2606	120		ctcf												17	18	17	17		x
rs6689509:247685474:G:A	1	247685474	7.62e-09	snp	15-HETE	1:247522172:G:A	1:247522172:G:A_TOPMed5ALL	TOPMed5ALL	rs6689509	1	247685474	G	A	'GCSAML	0	intronic	0	0	7	-0.213	0.026117	51760	2606	120	0	ctcf	0	0	0	0	0	0	0	0	0	0	0	17	18	17	17		x
rs6689509:247685474:G:A	1	247685474	7.62e-09	snp	15-HETE	1:247522172:G:A	1:247522172:G:A_TOPMed5ALL	TOPMed5ALL	rs6689509	1	247685474	G	A	'GCSAML	0	intronic	0	0	7	-0.213	0.026117	51760	2606	120	0	ctcf	0	0	0	0	0	0	0	0	0	0	0	17	18	17	17		x
rs73146555:247687777:G:A	1	247687777	1.22e-08	snp	11-HETE.1	1:247524475:G:A	1:247524475:G:A_TOPMed5ALL	TOPMed5ALL	rs73146555	1	247687777	G	A	'GCSAML		intronic			5	-0.267	0.026175	51767	2611	121														17	18	17	17		x
rs73146555:247687777:G:A	1	247687777	7.62e-09	snp	15-HETE	1:247524475:G:A	1:247524475:G:A_TOPMed5ALL	TOPMed5ALL	rs73146555	1	247687777	G	A	'GCSAML	0	intronic	0	0	5	-0.267	0.026175	51767	2611	121	0	0	0	0	0	0	0	0	0	0	0	0	0	17	18	17	17		x
rs73146555:247687777:G:A	1	247687777	7.62e-09	snp	15-HETE	1:247524475:G:A	1:247524475:G:A_TOPMed5ALL	TOPMed5ALL	rs73146555	1	247687777	G	A	'GCSAML	0	intronic	0	0	5	-0.267	0.026175	51767	2611	121	0	0	0	0	0	0	0	0	0	0	0	0	0	17	18	17	17		x
rs73146580:247693904:C:T	1	247693904	1.25e-08	snp	11-HETE.1	1:247530602:C:T	1:247530602:C:T_TOPMed5ALL	TOPMed5ALL	rs73146580	1	247693904	C	T	'GCSAML-AS1		ncRNA_exonic			6	-0.2	0.026138	51771	2607	121		proFR												2	18	17	17		x
rs73146580:247693904:C:T	1	247693904	6.88e-09	snp	15-HETE	1:247530602:C:T	1:247530602:C:T_TOPMed5ALL	TOPMed5ALL	rs73146580	1	247693904	C	T	'GCSAML-AS1	0	ncRNA_exonic	0	0	6	-0.2	0.026138	51771	2607	121	0	proFR	0	0	0	0	0	0	0	0	0	0	0	2	18	17	17		x
rs73146580:247693904:C:T	1	247693904	6.88e-09	snp	15-HETE	1:247530602:C:T	1:247530602:C:T_TOPMed5ALL	TOPMed5ALL	rs73146580	1	247693904	C	T	'GCSAML-AS1	0	ncRNA_exonic	0	0	6	-0.2	0.026138	51771	2607	121	0	proFR	0	0	0	0	0	0	0	0	0	0	0	2	18	17	17		x
rs76223786:2703685:G:T	2	2703685	1.64e-08	snp	3-[Similar to: Υ-Glutamylcysteine; ΔMass: -146.3080 Da]	2:2699913:G:T	2:2699913:G:T_TOPMed5ALL	TOPMed5ALL	rs76223786	2	2703685	G	T	'LINC01250	195135	intergenic			5	0.057	0.022386	52142	2274	83	245													17	17	17	17		x
rs112935500:8763486:G:A	2	8763486	7.7e-09	snp	Urate (uM)
rs78128304:8764052:A:G	2	8764052	9.16e-09	snp	Urate (uM)	2:8623922:A:G	2:8623922:A:G_TOPMed5ALL	TOPMed5ALL	rs78128304	2	8764052	A	G	'LOC101929567	-40130	intergenic			5	-0.211	0.025066	51859	2542	95	402													10	18	9	17		x
rs13418272:14696064:A:G	2	14696064	1.81e-08	snp	[Similar to: L-Glutathione oxidized; ΔMass: 308.8754 Da]	2:14555940:A:G	2:14555940:A:G_TOPMed5ALL	TOPMed5ALL	rs13418272	2	14696064	A	G	'FAM84A	76746	intergenic			5	-0.162	0.026285	51759	2615	125														18	18	18	18		x
rs140050482:14697151:A:C	2	14697151	1.81e-08	snp	[Similar to: L-Glutathione oxidized; ΔMass: 308.8754 Da]	2:14557027:A:C	2:14557027:A:C_TOPMed5ALL	TOPMed5ALL	rs140050482	2	14697151	A	C	'FAM84A	75659	intergenic			7	-0.19	0.025991	51786	2593	120														18	18	18	18		x
rs13425249:14697646:T:A	2	14697646	2.9e-08	snp	[Similar to: L-Glutathione oxidized; ΔMass: 308.8754 Da]	2:14557522:T:A	2:14557522:T:A_TOPMed5ALL	TOPMed5ALL	rs13425249	2	14697646	T	A	'FAM84A	75164	intergenic			7	-0.044	0.031175	51275	3050	174											2.85			18	18	18	18		x
rs13412283:14697926:C:T	2	14697926	2.89e-08	snp	[Similar to: L-Glutathione oxidized; ΔMass: 308.8754 Da]	2:14557802:C:T	2:14557802:C:T_TOPMed5ALL	TOPMed5ALL	rs13412283	2	14697926	C	T	'FAM84A	74884	intergenic			6	-0.123	0.031157	51276	3048	174														18	18	18	18		x
rs61047076:14701458:T:A	2	14701458	2.86e-08	snp	[Similar to: L-Glutathione oxidized; ΔMass: 308.8754 Da]	2:14561334:T:A	2:14561334:T:A_TOPMed5ALL	TOPMed5ALL	rs61047076	2	14701458	T	A	'FAM84A	71352	intergenic			7	-0.156	0.031248	51268	3056	175														18	18	18	18		x
rs10206414:14702635:C:A	2	14702635	2.82e-08	snp	[Similar to: L-Glutathione oxidized; ΔMass: 308.8754 Da]	2:14562511:C:A	2:14562511:C:A_TOPMed5ALL	TOPMed5ALL	rs10206414	2	14702635	C	A	'FAM84A	70175	intergenic			6	-0.233	0.030248	51369	2963	167														18	18	18	18		x
rs77398909:14719296:C:T	2	14719296	3.41e-08	snp	[Similar to: L-Glutathione oxidized; ΔMass: 308.8754 Da]	2:14579172:C:T	2:14579172:C:T_TOPMed5ALL	TOPMed5ALL	rs77398909	2	14719296	C	T	'FAM84A	53514	intergenic			6	-0.194	0.027193	51667	2700	132														18	18	18	18		x
rs80029217:14725920:T:G	2	14725920	4.27e-08	snp	[Similar to: L-Glutathione oxidized; ΔMass: 308.8754 Da]	2:14585796:T:G	2:14585796:T:G_TOPMed5ALL	TOPMed5ALL	rs80029217	2	14725920	T	G	'FAM84A	46890	intergenic			7	-0.238	0.022872	52101	2303	95														18	18	18	18		x
rs77629533	2	15046490	1.17e-08	snp	Diphosphate	2:14906366:T:C	2:14906366:T:C_TOPMed5ALL	TOPMed5ALL	rs77629533	2	15046490	T	C	'LOC653602	-255547	intergenic			5	-0.173	0.028616	51518	2841	139														18	17	17	18		x
rs77631532:15046863:C:T	2	15046863	1.18e-08	snp	Diphosphate	2:14906739:C:T	2:14906739:C:T_TOPMed5ALL	TOPMed5ALL	rs77631532	2	15046863	C	T	'LOC653602	-255920	intergenic			7	-0.197	0.034111	50983	3312	203														18	17	17	18		x
rs6710519:15048518:T:C	2	15048518	8.54e-09	snp	Diphosphate	2:14908394:T:C	2:14908394:T:C_TOPMed5ALL	TOPMed5ALL	rs6710519	2	15048518	T	C	'LOC653602	-257575	intergenic			7	-0.227	0.033065	51083	3226	189														18	17	17	18		x
rs150755106:15049361:G:A	2	15049361	2.19e-08	snp	Diphosphate	2:14909237:G:A	2:14909237:G:A_TOPMed5ALL	TOPMed5ALL	rs150755106	2	15049361	G	A	'NBAS	257671	intergenic			7	-0.22	0.032989	51082	3217	189														18	17	17	18		x
rs74990485:15050573:G:C	2	15050573	8.49e-09	snp	Diphosphate	2:14910449:G:C	2:14910449:G:C_TOPMed5ALL	TOPMed5ALL	rs74990485	2	15050573	G	C	'NBAS	256459	intergenic			6	-0.181	0.033065	51085	3224	190														18	17	17	18		x
rs75878638:15052095:A:G	2	15052095	8.43e-09	snp	Diphosphate	2:14911971:A:G	2:14911971:A:G_TOPMed5ALL	TOPMed5ALL	rs75878638	2	15052095	A	G	'NBAS	254937	intergenic			6	-0.242	0.033176	51073	3234	191														18	18	17	18		x
rs79857713:15052776:C:G	2	15052776	8.41e-09	snp	Diphosphate	2:14912652:C:G	2:14912652:C:G_TOPMed5ALL	TOPMed5ALL	rs79857713	2	15052776	C	G	'NBAS	254256	intergenic			7	-0.198	0.033131	51076	3227	192														18	18	17	18		x
rs79433495:15053604:A:T	2	15053604	7.88e-09	snp	Diphosphate	2:14913480:A:T	2:14913480:A:T_TOPMed5ALL	TOPMed5ALL	rs79433495	2	15053604	A	T	'NBAS	253428	intergenic			7	-0.156	0.027826	51593	2779	127														18	18	17	18		x
rs79566085:15054811:G:A	2	15054811	7.37e-09	snp	Diphosphate	2:14914687:G:A	2:14914687:G:A_TOPMed5ALL	TOPMed5ALL	rs79566085	2	15054811	G	A	'NBAS	252221	intergenic			7	-0.194	0.027707	51603	2770	125														18	18	17	18		x
rs16862281:15202459:C:T	2	15202459	9.74e-10	snp	11-HETE.1	2:15062335:C:T	2:15062335:C:T_TOPMed5ALL	TOPMed5ALL	rs16862281	2	15202459	C	T	'NBAS	104573	intergenic			7	-0.091	0.029643	51431	2905	163												2.9458		18	6	18	18		x
rs13417374:29388807:A:G	2	29388807	2.62e-08	snp	N1.Acetylspermine	2:29165941:A:G	2:29165941:A:G_TOPMed5ALL	TOPMed5ALL	rs13417374	2	29388807	A	G	'CLIP4		intronic			7	0.431	0.349145	24856	21226	8414											3.85			10	6	6	6		x
rs6548045	2	31105298	7.95e-09	snp	Pyruvate (uM)	2:30882432:G:A	2:30882432:G:A_TOPMed5ALL	TOPMed5ALL	rs6548045	2	31105298	G	A	'GALNT14	28033	intergenic			6	-0.17	0.031056	51268	3077	154														18	17	17	18		x
rs60580226:36928138:T:G	2	36928138	2.91e-08	snp	Arg (uM)	2:36700995:T:G	2:36700995:T:G_TOPMed5ALL	TOPMed5ALL	rs60580226	2	36928138	T	G	'VIT		intronic			7	-0.069	0.027588	51538	2915	46														17	6	18	6		x
rs72904138:38378969:A:G	2	38378969	3.1e-08	snp	UDP-N-acetyl-D-glucosamine	2:38151827:A:G	2:38151827:A:G_TOPMed5ALL	TOPMed5ALL	rs72904138	2	38378969	A	G	'CYP1B1-AS1		ncRNA_intronic			7	-0.181	0.045808	49837	4331	331														17	6	6	6		x
rs76140489:38378986:T:A	2	38378986	3.09e-08	snp	UDP-N-acetyl-D-glucosamine	2:38151844:T:A	2:38151844:T:A_TOPMed5ALL	TOPMed5ALL	rs76140489	2	38378986	T	A	'CYP1B1-AS1		ncRNA_intronic			5	-0.087	0.037808	50582	3713	204	150													17	6	6	6		x
rs72904145:38380440:C:G	2	38380440	2.09e-08	snp	UDP-N-acetyl-D-glucosamine	2:38153298:C:G	2:38153298:C:G_TOPMed5ALL	TOPMed5ALL	rs72904145	2	38380440	C	G	'CYP1B1-AS1		ncRNA_intronic			2b	0.13	0.038147	50547	3746	206														17	6	6	6		x
rs79563258:43848415:T:G	2	43848415	2.67e-08	snp	12(13)-EpOME	2:43621276:T:G	2:43621276:T:G_TOPMed5ALL	TOPMed5ALL	rs79563258	2	43848415	T	G	'PLEKHH2	16024	intergenic			7	-0.162	0.119419	42320	11338	839														18	18	17	17		x
rs72886064:52841392:T:C	2	52841392	1.03e-09	snp	Pyruvate (uM)	2:52614254:T:C	2:52614254:T:C_TOPMed5ALL	TOPMed5ALL	rs72886064	2	52841392	T	C	'ASB3	1055725	intergenic			7	-0.212	0.065965	48036	5736	727														18	18	6	18		x
rs79461963:56058972:T:G	2	56058972	1.7e-08	snp	3-[Similar to: Υ-Glutamylcysteine; ΔMass: -146.3080 Da]	2:55831837:T:G	2:55831837:T:G_TOPMed5ALL	TOPMed5ALL	rs79461963	2	56058972	T	G	'EFEMP1	34125	intergenic			7	-0.215	0.021578	52281	2084	134														17	18	6	18		x
rs6545610:57209238:A:C	2	57209238	2.72e-08	snp	Fumarate	2:56982103:A:C	2:56982103:A:C_TOPMed5ALL	TOPMed5ALL	rs6545610	2	57209238	A	C	'CCDC85A	-595929	intergenic			6	-0.205	0.009386	53485	1001	11														18	18	18	18		x
rs114248232:81628473:C:A	2	81628473	4.03e-08	snp	Pyruvate (uM)	2:81401349:C:A	2:81401349:C:A_TOPMed5ALL	TOPMed5ALL	rs114248232	2	81628473	C	A	'LOC100507201	60010	intergenic			7	-0.2	0.032358	51119	3233	147														18	18	17	18		x
rs75530736:81632996:G:A	2	81632996	4.34e-08	snp	Pyruvate (uM)	2:81405872:G:A	2:81405872:G:A_TOPMed5ALL	TOPMed5ALL	rs75530736	2	81632996	G	A	'LOC100507201	55487	intergenic			5	-0.216	0.032498	51104	3240	151														18	18	17	18		x
rs78378803:81633352:C:T	2	81633352	4.14e-08	snp	Pyruvate (uM)	2:81406228:C:T	2:81406228:C:T_TOPMed5ALL	TOPMed5ALL	rs78378803	2	81633352	C	T	'LOC100507201	55131	intergenic			6	-0.233	0.032488	51106	3241	150														18	18	17	18		x
rs76059814:101821213:T:A	2	101821213	3.02e-08	snp	D-Glucose 6-phosphate	2:101204751:T:A	2:101204751:T:A_TOPMed5ALL	TOPMed5ALL	rs76059814	2	101821213	T	A	'CNOT11	48132	intergenic			5	0.079	0.068966	47293	6893	312														6	17	6	17		x
rs4851794:106162504:C:T	2	106162504	2.14e-08	snp	1-Methylxanthine	2:105546047:C:T	2:105546047:C:T_TOPMed5ALL	TOPMed5ALL	rs4851794	2	106162504	C	T	'LOC285000	47050	intergenic			2b	1.845	0.755996	3503	19590	31406		ctcf												17	17	17	17		x
rs77317826:113350057:A:G	2	113350057	4.25e-08	snp	Pyruvate (uM)	2:112592480:A:G	2:112592480:A:G_TOPMed5ALL	TOPMed5ALL	rs77317826	2	113350057	A	G	'CHCHD5	-3440	intergenic			7	-0.246	0.037322	50712	3506	281														18	6	6	6		x
rs34785496	2	113810571	1.31e-08	snp	D-Rhamnose	2:113052994:G:A	2:113052994:G:A_TOPMed5ALL	TOPMed5ALL	rs34785496	2	113810571	G	A	'IL36B		upstream			7	-0.189	0.018625	52499	1968	31	276													17	17	18	17		x
rs28939968:113822156:T:C	2	113822156	9.18e-09	snp	D-Rhamnose	2:113064579:T:C	2:113064579:T:C_TOPMed5ALL	TOPMed5ALL	rs28939968	2	113822156	T	C	'IL36RN		UTR3			7	-0.2	0.018844	52478	1988	33													0|Uncertain significance|Pustular psoriasis, generalized	17	17	18	17		x
rs10178608:115593787:T:A	2	115593787	3.03e-08	snp	Pyruvate (uM)	2:114836210:T:A	2:114836210:T:A_TOPMed5ALL	TOPMed5ALL	rs10178608	2	115593787	T	A	'DPP10		intronic			6	-0.191	0.051974	49266	4799	433														17	18	17	18		x
rs13412091:115598063:T:C	2	115598063	1.39e-08	snp	Pyruvate (uM)	2:114840486:T:C	2:114840486:T:C_TOPMed5ALL	TOPMed5ALL	rs13412091	2	115598063	T	C	'DPP10		intronic			7	-0.244	0.05301	49172	4876	451														17	18	17	18		x
rs17043673	2	115605079	1.92e-08	snp	Pyruvate (uM)	2:114847502:G:A	2:114847502:G:A_TOPMed5ALL	TOPMed5ALL	rs17043673	2	115605079	G	A	'DPP10		intronic			7	-0.206	0.055795	48920	5067	507														17	18	17	18		x
rs113512379:119898404:G:T	2	119898404	4.87e-08	snp	Sphingosine 1-phosphate	2:119140828:G:T	2:119140828:G:T_TOPMed5ALL	TOPMed5ALL	rs113512379	2	119898404	G	T	'C1QL2	15415	intergenic			7	-0.227	0.013056	53084	1405	9														17	17	17	17		x
rs1107446:121703358:G:C	2	121703358	4.28e-08	snp	Pyruvate (uM)	2:120945782:G:C	2:120945782:G:C_TOPMed5ALL	TOPMed5ALL	rs1107446	2	121703358	G	C	'GLI2		intronic			5	0.054	0.890974	1890	8103	44503														16	17	18	6		x
rs79488128:122693436:A:G	2	122693436	2.44e-08	snp	Spermine	2:121935860:A:G	2:121935860:A:G_TOPMed5ALL	TOPMed5ALL	rs79488128	2	122693436	A	G	'TSN	-168008	intergenic			6	-0.223	0.038753	50405	3964	130														18	18	17	17		x
rs114491001:122728517:G:C	2	122728517	2.54e-08	snp	Spermine	2:121970941:G:C	2:121970941:G:C_TOPMed5ALL	TOPMed5ALL	rs114491001	2	122728517	G	C	'TSN	-203089	intergenic			6	-0.18	0.038986	49728	3928	133														6	17	17	17		x
rs79598302	2	122760249	4.15e-08	snp	Spermine	2:122002673:G:A	2:122002673:G:A_TOPMed5ALL	TOPMed5ALL	rs79598302	2	122760249	G	A	'TSN	-234821	intergenic			6	-0.26	0.038956	50357	3986	129	200													17	17	17	17		x
rs114921954:122841450:T:A	2	122841450	4.69e-08	snp	Spermine	2:122083874:T:A	2:122083874:T:A_TOPMed5ALL	TOPMed5ALL	rs114921954	2	122841450	T	A	'TSN	-316022	intergenic			6	-0.2	0.039478	50330	4035	134														18	18	18	18		x
rs7556875:125575440:A:G	2	125575440	2.32e-08	snp	Spermidine (uM)	2:124817863:A:G	2:124817863:A:G_TOPMed5ALL	TOPMed5ALL	rs7556875	2	125575440	A	G	'CNTNAP5		intronic			6	-0.214	0.28368	29555	18966	5977														18	18	17	18		x
rs314710:125576665:A:G	2	125576665	4.61e-08	snp	Spermidine (uM)	2:124819088:A:G	2:124819088:A:G_TOPMed5ALL	TOPMed5ALL	rs314710	2	125576665	A	G	'CNTNAP5		intronic			7	-0.285	0.587104	10362	24280	19856														18	18	17	18		x
rs113390427:125628858:C:T	2	125628858	1.52e-08	snp	Spermidine (uM)
rs72982029:127612668:T:G	2	127612668	3.65e-08	snp	11-HETE.1	2:126855092:T:G	2:126855092:T:G_TOPMed5ALL	TOPMed5ALL	rs72982029	2	127612668	T	G	'GYPC	-158417	intergenic			4	-0.077	0.045185	49946	4179	373	134													17	17	18	17		x
rs72971110	2	127613364	4.92e-08	snp	11-HETE.1	2:126855788:A:G	2:126855788:A:G_TOPMed5ALL	TOPMed5ALL	rs72971110	2	127613364	A	G	'GYPC	-159113	intergenic			6	-0.22	0.045332	49933	4189	376	228													17	17	18	17		x
rs4444467:127613800:C:T	2	127613800	4.92e-08	snp	11-HETE.1	2:126856224:C:T	2:126856224:C:T_TOPMed5ALL	TOPMed5ALL	rs4444467	2	127613800	C	T	'GYPC	-159549	intergenic			7	-0.214	0.03623	50800	3449	250														17	17	18	17		x
rs72971114	2	127613947	4.92e-08	snp	11-HETE.1	2:126856371:T:C	2:126856371:T:C_TOPMed5ALL	TOPMed5ALL	rs72971114	2	127613947	T	C	'GYPC	-159696	intergenic			6	-0.238	0.036267	50795	3455	249														17	17	18	17		x
rs147265625:131867250:C:T	2	131867250	1.54e-08	snp	Gln (uM)	2:131109677:C:T	2:131109677:C:T_TOPMed5ALL	TOPMed5ALL	rs147265625	2	131867250	C	T	'PLEKHB2		intronic			6	-0.26	0.181496	36998	15216	2283														6	6	6	6		x
rs11674878:131873108:A:G	2	131873108	1.65e-08	snp	Gln (uM)	2:131115535:A:G	2:131115535:A:G_TOPMed5ALL	TOPMed5ALL	rs11674878	2	131873108	A	G	'PLEKHB2		intronic			7	-0.157	0.181515	36994	15217	2283														6	6	6	6		x
rs3792004:131888815:C:G	2	131888815	1.54e-08	snp	Gln (uM)	2:131131242:C:G	2:131131242:C:G_TOPMed5ALL	TOPMed5ALL	rs3792004	2	131888815	C	G	'PLEKHB2		intronic			5	-0.186	0.181554	36993	15223	2283	208													5	5	5	5		x
rs10928539	2	131889179	1.54e-08	snp	Gln (uM)	2:131131606:C:T	2:131131606:C:T_TOPMed5ALL	TOPMed5ALL	rs10928539	2	131889179	C	T	'PLEKHB2		intronic			7	-0.207	0.181535	36994	15223	2282														5	5	5	5		x
rs73962916:131896278:C:A	2	131896278	1.85e-08	snp	Gln (uM)	2:131138705:C:A	2:131138705:C:A_TOPMed5ALL	TOPMed5ALL	rs73962916	2	131896278	C	A	'PLEKHB2		intronic			6	-0.177	0.18871	36329	15771	2399														5	6	5	6		x
rs11899277:131898811:A:G	2	131898811	1.36e-08	snp	Gln (uM)	2:131141238:A:G	2:131141238:A:G_TOPMed5ALL	TOPMed5ALL	rs11899277	2	131898811	A	G	'PLEKHB2		intronic			7	-0.228	0.181695	36979	15234	2285														5	5	5	5		x
rs16856542:131903240:A:G	2	131903240	1.29e-08	snp	Gln (uM)	2:131145667:A:G	2:131145667:A:G_TOPMed5ALL	TOPMed5ALL	rs16856542	2	131903240	A	G	'PLEKHB2		intronic			7	-0.146	0.181508	36996	15222	2281														6	5	5	5		x
rs16856546:131906250:C:G	2	131906250	1.25e-08	snp	Gln (uM)	2:131148677:C:G	2:131148677:C:G_TOPMed5ALL	TOPMed5ALL	rs16856546	2	131906250	C	G	'PLEKHB2		UTR3			4	0.806	0.181573	36990	15222	2284	338													6	5	5	5		x
rs76470596:131910625:G:C	2	131910625	3.2e-08	snp	Gln (uM)	2:131153052:G:C	2:131153052:G:C_TOPMed5ALL	TOPMed5ALL	rs76470596	2	131910625	G	C	'PLEKHB2	-3200	intergenic			5	-0.103	0.189671	36241	15839	2417	377													6	6	6	6		x
rs146577258:132071944:T:G	2	132071944	1.12e-09	snp	11-HETE.1	2:131314371:T:G	2:131314371:T:G_TOPMed5ALL	TOPMed5ALL	rs146577258	2	132071944	T	G	'LOC440910	-14552	intergenic			7	-0.216	0.035324	50856	3428	211														18	18	18	18		x
rs190368689:132088953:G:T	2	132088953	2e-08	snp	11-HETE.1
rs140501355:143487395:A:G	2	143487395	4.89e-08	snp	Sorbitol	2:142729826:A:G	2:142729826:A:G_TOPMed5ALL	TOPMed5ALL	rs140501355	2	143487395	A	G	'KYNU	147800	intergenic			7	-0.15	0.075946	47066	6588	845												1.46624		18	18	18	18		x
rs141207256:143489563:C:G	2	143489563	4.89e-08	snp	Sorbitol
rs7579945:143505499:T:C	2	143505499	4.96e-08	snp	Sorbitol	2:142747930:T:C	2:142747930:T:C_TOPMed5ALL	TOPMed5ALL	rs7579945	2	143505499	T	C	'KYNU	129696	intergenic			5	-0.115	0.083671	46422	7034	1043														18	18	18	18		x
rs41510348	2	151899159	3.69e-08	snp	Pyruvate (uM)	2:151042645:G:A	2:151042645:G:A_TOPMed5ALL	TOPMed5ALL	rs41510348	2	151899159	G	A	'RBM43	205569	intergenic			5	-0.251	0.022918	52092	2316	91	141													18	18	17	18		x
rs141347572:169406942:C:T	2	169406942	4.84e-08	snp	[Similar to: L-Glutathione oxidized; ΔMass: 308.8754 Da]	2:168550432:C:T	2:168550432:C:T_TOPMed5ALL	TOPMed5ALL	rs141347572	2	169406942	C	T	'CERS6		intronic			6	-0.207	0.021624	52225	2191	83														18	6	6	6		x
rs76477080:169451186:G:A	2	169451186	4.73e-08	snp	[Similar to: L-Glutathione oxidized; ΔMass: 308.8754 Da]	2:168594676:G:A	2:168594676:G:A_TOPMed5ALL	TOPMed5ALL	rs76477080	2	169451186	G	A	'CERS6		intronic			5	0.023	0.028533	51524	2840	135														6	18	18	6		x
rs10497343:169453486:A:G	2	169453486	4.83e-08	snp	[Similar to: L-Glutathione oxidized; ΔMass: 308.8754 Da]	2:168596976:A:G	2:168596976:A:G_TOPMed5ALL	TOPMed5ALL	rs10497343	2	169453486	A	G	'CERS6		intronic			5	-0.045	0.022707	52113	2297	89	312													6	18	18	6		x
rs16855576:169454532:C:T	2	169454532	4.72e-08	snp	[Similar to: L-Glutathione oxidized; ΔMass: 308.8754 Da]	2:168598022:C:T	2:168598022:C:T_TOPMed5ALL	TOPMed5ALL	rs16855576	2	169454532	C	T	'CERS6		intronic			6	-0.257	0.030377	51342	3003	154														6	18	18	6		x
rs77893023:169458017:G:A	2	169458017	4.7e-08	snp	[Similar to: L-Glutathione oxidized; ΔMass: 308.8754 Da]	2:168601507:G:A	2:168601507:G:A_TOPMed5ALL	TOPMed5ALL	rs77893023	2	169458017	G	A	'CERS6		intronic			7	-0.075	0.029919	51389	2955	153														6	18	18	6		x
rs6741625:169474608:G:A	2	169474608	3.78e-08	snp	[Similar to: L-Glutathione oxidized; ΔMass: 308.8754 Da]	2:168618098:G:A	2:168618098:G:A_TOPMed5ALL	TOPMed5ALL	rs6741625	2	169474608	G	A	'CERS6		intronic			7	-0.121	0.029753	51404	2945	149												1.51772		6	18	6	18		x
rs115730759:169476393:A:G	2	169476393	3.48e-08	snp	[Similar to: L-Glutathione oxidized; ΔMass: 308.8754 Da]	2:168619883:A:G	2:168619883:A:G_TOPMed5ALL	TOPMed5ALL	rs115730759	2	169476393	A	G	'CERS6		intronic			7	-0.218	0.034946	50826	3369	217														6	18	6	18		x
rs76145838:169480615:T:C	2	169480615	3.35e-08	snp	[Similar to: L-Glutathione oxidized; ΔMass: 308.8754 Da]	2:168624105:T:C	2:168624105:T:C_TOPMed5ALL	TOPMed5ALL	rs76145838	2	169480615	T	C	'CERS6		intronic			4	0	0.030008	51365	2970	150														6	18	6	18		x
rs139566968:169486599:T:G	2	169486599	3.31e-08	snp	[Similar to: L-Glutathione oxidized; ΔMass: 308.8754 Da]	2:168630089:T:G	2:168630089:T:G_TOPMed5ALL	TOPMed5ALL	rs139566968	2	169486599	T	G	'CERS6		intronic			6	-0.224	0.029836	51395	2954	149														6	18	6	18		x
rs114688669:169501302:C:T	2	169501302	1.5e-08	snp	[Similar to: L-Glutathione oxidized; ΔMass: 308.8754 Da]	2:168644792:C:T	2:168644792:C:T_TOPMed5ALL	TOPMed5ALL	rs114688669	2	169501302	C	T	'CERS6		intronic			6	-0.208	0.032129	51200	3096	203														6	18	6	6		x
rs151190526:169502624:A:G	2	169502624	5.43e-09	snp	[Similar to: L-Glutathione oxidized; ΔMass: 308.8754 Da]	2:168646114:A:G	2:168646114:A:G_TOPMed5ALL	TOPMed5ALL	rs151190526	2	169502624	A	G	'CERS6		intronic			5	0.07	0.038111	50609	3626	264	108													6	18	6	6		x
rs184612127:169505790:G:A	2	169505790	5.56e-09	snp	[Similar to: L-Glutathione oxidized; ΔMass: 308.8754 Da]	2:168649280:G:A	2:168649280:G:A_TOPMed5ALL	TOPMed5ALL	rs184612127	2	169505790	G	A	'CERS6		intronic			5	-0.158	0.038056	50615	3618	265	310													10	18	6	11		x
rs115862092:169506531:G:A	2	169506531	1.57e-08	snp	[Similar to: L-Glutathione oxidized; ΔMass: 308.8754 Da]	2:168650021:G:A	2:168650021:G:A_TOPMed5ALL	TOPMed5ALL	rs115862092	2	169506531	G	A	'CERS6		intronic			7	-0.132	0.031689	51243	3056	199												2.21036		6	18	6	11		x
rs185403001:169513465:C:G	2	169513465	7.44e-09	snp	[Similar to: L-Glutathione oxidized; ΔMass: 308.8754 Da]	2:168656955:C:G	2:168656955:C:G_TOPMed5ALL	TOPMed5ALL	rs185403001	2	169513465	C	G	'CERS6		intronic			7	-0.219	0.031863	51203	3119	177														6	18	6	6		x
rs115643093:169517193:T:G	2	169517193	2.21e-08	snp	[Similar to: L-Glutathione oxidized; ΔMass: 308.8754 Da]	2:168660683:T:G	2:168660683:T:G_TOPMed5ALL	TOPMed5ALL	rs115643093	2	169517193	T	G	'CERS6		intronic			7	-0.148	0.024074	51977	2418	103														6	18	6	6		x
rs115719285:169517559:G:A	2	169517559	7.94e-09	snp	[Similar to: L-Glutathione oxidized; ΔMass: 308.8754 Da]	2:168661049:G:A	2:168661049:G:A_TOPMed5ALL	TOPMed5ALL	rs115719285	2	169517559	G	A	'CERS6		intronic			5	-0.18	0.031845	51197	3131	170	612													6	18	6	6		x
rs114231019:169518234:T:C	2	169518234	7.94e-09	snp	[Similar to: L-Glutathione oxidized; ΔMass: 308.8754 Da]	2:168661724:T:C	2:168661724:T:C_TOPMed5ALL	TOPMed5ALL	rs114231019	2	169518234	T	C	'CERS6		intronic			4	0.255	0.032221	51168	3150	181	1000													6	18	6	18		x
rs74407056:170396391:T:A	2	170396391	2.88e-08	snp	Pyruvate (uM)	2:169539881:T:A	2:169539881:T:A_TOPMed5ALL	TOPMed5ALL	rs74407056	2	170396391	T	A	'FASTKD1		intronic			6	-0.161	0.028432	51532	2835	132												1.95853		6	6	6	6		x
rs74370410:170400063:T:C	2	170400063	4.24e-08	snp	Pyruvate (uM)	2:169543553:T:C	2:169543553:T:C_TOPMed5ALL	TOPMed5ALL	rs74370410	2	170400063	T	C	'FASTKD1		intronic			7	-0.222	0.028579	51515	2851	132														6	5	5	5		x
rs13383337:170448702:C:T	2	170448702	5.62e-09	snp	Pyruvate (uM)	2:169592192:C:T	2:169592192:C:T_TOPMed5ALL	TOPMed5ALL	rs13383337	2	170448702	C	T	'PPIG		intronic			7	-0.19	0.033168	51085	3205	205														6	6	6	6		x
rs114129368:172435319:A:G	2	172435319	1.75e-08	snp	ATP (consider breakdown) (uM)	2:171578809:A:G	2:171578809:A:G_TOPMed5ALL	TOPMed5ALL	rs114129368	2	172435319	A	G	'CYBRD1	-20676	intergenic			7	-0.19	0.022312	52108	2350	41														17	17	18	18		x
rs73973370:175594762:G:A	2	175594762	1.14e-09	snp	Pyruvate (uM)	2:174730034:G:A	2:174730034:G:A_TOPMed5ALL	TOPMed5ALL	rs73973370	2	175594762	G	A	'CHRNA1	17561	intergenic			5	0.073	0.05526	48958	5055	484	764	proFR												14	14	14	14		x
rs16864113:177508986:G:C	2	177508986	4.06e-08	snp	12(13)-DiHOME	2:176644258:G:C	2:176644258:G:C_TOPMed5ALL	TOPMed5ALL	rs16864113	2	177508986	G	C	'LOC102724224		ncRNA_intronic			6	-0.122	0.020037	52385	2044	70											2.02			17	17	17	16		x
rs16864114:177509271:C:G	2	177509271	4.03e-08	snp	12(13)-DiHOME	2:176644543:C:G	2:176644543:C:G_TOPMed5ALL	TOPMed5ALL	rs16864114	2	177509271	C	G	'LOC102724224		ncRNA_intronic			7	-0.155	0.020193	52366	2065	68	251													17	17	16	16		x
rs16864122:177511440:C:T	2	177511440	4.78e-08	snp	12(13)-DiHOME	2:176646712:C:T	2:176646712:C:T_TOPMed5ALL	TOPMed5ALL	rs16864122	2	177511440	C	T	'LOC102724224		ncRNA_intronic			7	-0.069	0.02	52389	2040	70												3.51729		17	17	16	16		x
rs10930744:177511589:T:C	2	177511589	4.95e-08	snp	12(13)-DiHOME	2:176646861:T:C	2:176646861:T:C_TOPMed5ALL	TOPMed5ALL	rs10930744	2	177511589	T	C	'LOC102724224		ncRNA_intronic			6	-0.18	0.020046	52384	2045	70														17	17	16	16		x
rs115008699:188595176:T:A	2	188595176	3.52e-08	snp	Pyruvate (uM)	2:187730449:T:A	2:187730449:T:A_TOPMed5ALL	TOPMed5ALL	rs115008699	2	188595176	T	A	'TFPI	-175957	intergenic			7	-0.201	0.035791	50806	3481	210														18	18	18	18		x
rs114454514:188596693:C:T	2	188596693	3.56e-08	snp	Pyruvate (uM)	2:187731966:C:T	2:187731966:C:T_TOPMed5ALL	TOPMed5ALL	rs114454514	2	188596693	C	T	'TFPI	-177474	intergenic			6	-0.251	0.035157	50868	3430	201														18	18	18	18		x
rs75831323:188601942:A:G	2	188601942	3.58e-08	snp	Pyruvate (uM)	2:187737215:A:G	2:187737215:A:G_TOPMed5ALL	TOPMed5ALL	rs75831323	2	188601942	A	G	'TFPI	-182723	intergenic			7	-0.169	0.035895	50662	3480	211														18	18	18	18		x
rs76797409:188629940:C:A	2	188629940	2.53e-08	snp	Pyruvate (uM)	2:187765213:C:A	2:187765213:C:A_TOPMed5ALL	TOPMed5ALL	rs76797409	2	188629940	C	A	'TFPI	-210721	intergenic			7	-0.193	0.038019	50603	3648	248														18	18	18	18		x
rs76955680:235038565:A:G	2	235038565	2.84e-08	snp	Pyruvate (uM)	2:234129921:A:G	2:234129921:A:G_TOPMed5ALL	TOPMed5ALL	rs76955680	2	235038565	A	G	'SPP2	-52789	intergenic			6	-0.191	0.027918	51589	2777	133														18	17	18	17		x
rs75194402:1131277:G:A	3	1131277	6.77e-09	snp	15-HETE	3:1089593:G:A	3:1089593:G:A_TOPMed5ALL	TOPMed5ALL	rs75194402	3	1131277	G	A	'CNTN6	3065	intergenic			6	-0.199	0.050809	49373	4712	413														18	6	18	18		x
rs75194402:1131277:G:A	3	1131277	6.77e-09	snp	15-HETE	3:1089593:G:A	3:1089593:G:A_TOPMed5ALL	TOPMed5ALL	rs75194402	3	1131277	G	A	'CNTN6	3065	intergenic			6	-0.199	0.050809	49373	4712	413														18	6	18	18		x
rs74953696:1132734:A:G	3	1132734	1.02e-08	snp	15-HETE	3:1091050:A:G	3:1091050:A:G_TOPMed5ALL	TOPMed5ALL	rs74953696	3	1132734	A	G	'CNTN6	1608	intergenic			6	-0.21	0.044709	49948	4225	324														18	6	18	18		x
rs74953696:1132734:A:G	3	1132734	1.02e-08	snp	15-HETE	3:1091050:A:G	3:1091050:A:G_TOPMed5ALL	TOPMed5ALL	rs74953696	3	1132734	A	G	'CNTN6	1608	intergenic	0	0	6	-0.21	0.044709	49948	4225	324	0	0	0	0	0	0	0	0	0	0	0	0	0	18	6	18	18		x
rs74409048:1139099:T:C	3	1139099	7.37e-09	snp	15-HETE	3:1097415:T:C	3:1097415:T:C_TOPMed5ALL	TOPMed5ALL	rs74409048	3	1139099	T	C	'CNTN6		intronic			7	-0.209	0.038323	50578	3661	258														18	18	18	18		x
rs74409048:1139099:T:C	3	1139099	7.37e-09	snp	15-HETE	3:1097415:T:C	3:1097415:T:C_TOPMed5ALL	TOPMed5ALL	rs74409048	3	1139099	T	C	'CNTN6	0	intronic	0	0	7	-0.209	0.038323	50578	3661	258	0	0	0	0	0	0	0	0	0	0	0	0	0	18	18	18	18		x
rs138057778:4820911:G:A	3	4820911	3.8e-08	snp	Sphingosine 1-phosphate	3:4779227:G:A	3:4779227:G:A_TOPMed5ALL	TOPMed5ALL	rs138057778	3	4820911	G	A	'ITPR1		intronic			7	-0.059	0.007165	53719	777	2												1.318		6	6	6	6		x
rs12488848:16458023:T:G	3	16458023	3.3e-08	snp	Fumarate	3:16416516:T:G	3:16416516:T:G_TOPMed5ALL	TOPMed5ALL	rs12488848	3	16458023	T	G	'RFTN1		intronic			6	-0.183	0.010009	53422	1063	14														17	9	6	6		x
rs9985334:21226539:T:G	3	21226539	1.04e-08	snp	Pyruvate (uM)	3:21185047:T:G	3:21185047:T:G_TOPMed5ALL	TOPMed5ALL	rs9985334	3	21226539	T	G	'VENTXP7	220679	intergenic			6	-0.171	0.091994	45833	7303	1362														18	18	18	18		x
rs140117402:21234061:G:A	3	21234061	4.91e-08	snp	Pyruvate (uM)	3:21192569:G:A	3:21192569:G:A_TOPMed5ALL	TOPMed5ALL	rs140117402	3	21234061	G	A	'VENTXP7	213157	intergenic			7	-0.205	0.107995	44258	8709	1531														18	18	18	18		x
rs115791219:21234167:T:G	3	21234167	4.53e-08	snp	Pyruvate (uM)	3:21192675:T:G	3:21192675:T:G_TOPMed5ALL	TOPMed5ALL	rs115791219	3	21234167	T	G	'VENTXP7	213051	intergenic			6	-0.211	0.109094	44169	8769	1561														18	18	18	18		x
rs143551898:21234329:T:C	3	21234329	2.43e-09	snp	Pyruvate (uM)	3:21192837:T:C	3:21192837:T:C_TOPMed5ALL	TOPMed5ALL	rs143551898	3	21234329	T	C	'VENTXP7	212889	intergenic			6	-0.213	0.095626	45551	7473	1475														18	18	18	18		x
rs112423567:21235471:G:A	3	21235471	1.87e-09	snp	Pyruvate (uM)	3:21193979:G:A	3:21193979:G:A_TOPMed5ALL	TOPMed5ALL	rs112423567	3	21235471	G	A	'VENTXP7	211747	intergenic			7	-0.206	0.091873	45838	7308	1353														18	18	18	18		x
rs112062413:21235640:T:G	3	21235640	9.65e-11	snp	Pyruvate (uM)	3:21194148:T:G	3:21194148:T:G_TOPMed5ALL	TOPMed5ALL	rs112062413	3	21235640	T	G	'VENTXP7	211578	intergenic			5	-0.22	0.099094	45260	7677	1562														18	18	18	18		x
rs11919192:21359182:G:A	3	21359182	1.49e-08	snp	Sphingosine 1-phosphate
rs73828662:29493732:C:T	3	29493732	3.56e-08	snp	Pyruvate (uM)	3:29452241:C:T	3:29452241:C:T_TOPMed5ALL	TOPMed5ALL	rs73828662	3	29493732	C	T	'RBMS3		intronic			7	-0.153	0.022175	52174	2233	92														6	6	6	6		x
rs73828663:29494241:C:T	3	29494241	3.58e-08	snp	Pyruvate (uM)	3:29452750:C:T	3:29452750:C:T_TOPMed5ALL	TOPMed5ALL	rs73828663	3	29494241	C	T	'RBMS3		intronic			6	-0.179	0.022129	52179	2228	92														6	6	6	6		x
rs56034649:29494514:A:G	3	29494514	3.58e-08	snp	Pyruvate (uM)	3:29453023:A:G	3:29453023:A:G_TOPMed5ALL	TOPMed5ALL	rs56034649	3	29494514	A	G	'RBMS3		intronic			7	-0.125	0.022257	52165	2242	92														6	11	6	11		x
rs73828664:29495947:A:T	3	29495947	3.62e-08	snp	Pyruvate (uM)	3:29454456:A:T	3:29454456:A:T_TOPMed5ALL	TOPMed5ALL	rs73828664	3	29495947	A	T	'RBMS3		intronic			5	0.251	0.022312	52159	2248	92	633										5.54	2.48522		18	6	18	6		x
rs73828669:29508709:G:C	3	29508709	3.69e-08	snp	Pyruvate (uM)	3:29467218:G:C	3:29467218:G:C_TOPMed5ALL	TOPMed5ALL	rs73828669	3	29508709	G	C	'RBMS3		intronic			5	-0.12	0.022727	52114	2285	96														18	6	18	6		x
rs116199310:29513194:T:C	3	29513194	3.69e-08	snp	Pyruvate (uM)	3:29471703:T:C	3:29471703:T:C_TOPMed5ALL	TOPMed5ALL	rs116199310	3	29513194	T	C	'RBMS3		intronic			6	-0.151	0.022864	52105	2288	102														18	6	18	6		x
rs115268008:29515074:C:T	3	29515074	3.69e-08	snp	Pyruvate (uM)	3:29473583:C:T	3:29473583:C:T_TOPMed5ALL	TOPMed5ALL	rs115268008	3	29515074	C	T	'RBMS3		intronic			7	-0.236	0.022893	52101	2289	103		ctcf												18	6	18	6		x
rs116028364:29515262:C:T	3	29515262	3.69e-08	snp	Pyruvate (uM)	3:29473771:C:T	3:29473771:C:T_TOPMed5ALL	TOPMed5ALL	rs116028364	3	29515262	C	T	'RBMS3		intronic			5	-0.223	0.022882	52105	2288	103	111	ctcf												18	6	18	6		x
rs76611311:29515380:A:G	3	29515380	2.7e-08	snp	Pyruvate (uM)	3:29473889:A:G	3:29473889:A:G_TOPMed5ALL	TOPMed5ALL	rs76611311	3	29515380	A	G	'RBMS3		intronic			5	-0.221	0.033956	51006	3281	210	111													18	6	18	6		x
rs73828672:29516013:T:A	3	29516013	8.89e-09	snp	Pyruvate (uM)	3:29474522:T:A	3:29474522:T:A_TOPMed5ALL	TOPMed5ALL	rs73828672	3	29516013	T	A	'RBMS3		intronic			6	-0.152	0.031111	51291	3025	183														18	6	18	6		x
rs114147614:37781168:G:A	3	37781168	1.83e-08	snp	Fumarate	3:37739677:G:A	3:37739677:G:A_TOPMed5ALL	TOPMed5ALL	rs114147614	3	37781168	G	A	'ITGA9		intronic			5	-0.016	0.009789	53438	1055	6	291													17	5	6	6		x
rs142662836:37828986:T:C	3	37828986	4.32e-09	snp	Fumarate	3:37787495:T:C	3:37787495:T:C_TOPMed5ALL	TOPMed5ALL	rs142662836	3	37828986	T	C	'ITGA9-AS1		ncRNA_intronic			5	-0.163	0.008854	53539	953	6	520													18	9	10	10		x
rs114202043:42591854:C:T	3	42591854	4.31e-08	snp	5(S)-HETE	3:42550362:C:T	3:42550362:C:T_TOPMed5ALL	TOPMed5ALL	rs114202043	3	42591854	C	T	'SEC22C		UTR3			6	-0.16	0.023175	52024	2424	51														6	5	6	5		x
rs41289598:45565773:G:T	3	45565773	3.73e-08	snp	Fumarate	3:45524281:G:T	3:45524281:G:T_TOPMed5ALL	TOPMed5ALL	rs41289598	3	45565773	G	T	'LARS2		intronic			7	-0.179	0.011523	53250	1240	8														6	5	5	5		x
rs77803411	3	52551973	3.67e-08	snp	Indole.1	3:52517957:C:T	3:52517957:C:T_TOPMed5ALL	TOPMed5ALL	rs77803411	3	52551973	C	T	'STAB1		exonic	missense	A1572V	5	-1.038	0.008534	53586	876	27	1000	proFR	D	B	N	N	N	D	T	0.218				6	5	6	6		x
rs75404951:52600705:A:G	3	52600705	3.81e-08	snp	Indole.1	3:52566689:A:G	3:52566689:A:G_TOPMed5ALL	TOPMed5ALL	rs75404951	3	52600705	A	G	'PBRM1		intronic			6	-0.199	0.008661	53582	890	27														6	5	5	6		x
rs72932156:69270725:C:G	3	69270725	3.29e-08	snp	Urate (uM)	3:69221574:C:G	3:69221574:C:G_TOPMed5ALL	TOPMed5ALL	rs72932156	3	69270725	C	G	'FRMD4B		intronic			7	-0.213	0.027212	51666	2700	133														6	6	5	6		x
rs74795332	3	70918008	1.07e-08	snp	2-Deoxy-alpha-D-glucoside	3:70868857:C:T	3:70868857:C:T_TOPMed5ALL	TOPMed5ALL	rs74795332	3	70918008	C	T	'FOXP1	85857	intergenic			4	-0.09	0.008174	53670	767	62														18	6	17	18		x
rs6789906:102559732:T:C	3	102559732	3.63e-08	snp	Pyruvate (uM)	3:102840888:T:C	3:102840888:T:C_TOPMed5ALL	TOPMed5ALL	rs6789906	3	102559732	T	C	'ZPLD1	-361047	intergenic			7	-0.278	0.029799	51401	2948	150														18	18	18	18		x
rs79977980:104807789:G:A	3	104807789	2.1e-08	snp	9,10,EpOME	3:105088945:G:A	3:105088945:G:A_TOPMed5ALL	TOPMed5ALL	rs79977980	3	104807789	G	A	'ALCAM	277768	intergenic			7	-0.116	0.067249	47504	6660	335												3.37189		18	18	18	18		x
rs75337589:104808763:C:G	3	104808763	1.78e-08	snp	9,10,EpOME	3:105089919:C:G	3:105089919:C:G_TOPMed5ALL	TOPMed5ALL	rs75337589	3	104808763	C	G	'ALCAM	276794	intergenic			7	-0.126	0.067178	47496	6652	334												3.82678		18	18	18	18		x
rs75880797:104811066:T:C	3	104811066	1.25e-08	snp	9,10,EpOME	3:105092222:T:C	3:105092222:T:C_TOPMed5ALL	TOPMed5ALL	rs75880797	3	104811066	T	C	'ALCAM	274491	intergenic			6	-0.237	0.067204	47507	6657	334														18	18	18	18		x
rs111379600:104813119:C:A	3	104813119	1e-08	snp	9,10,EpOME	3:105094275:C:A	3:105094275:C:A_TOPMed5ALL	TOPMed5ALL	rs111379600	3	104813119	C	A	'ALCAM	272438	intergenic			5	-0.16	0.067198	47505	6658	333														18	18	18	18		x
rs10511235	3	104813322	9.87e-09	snp	9,10,EpOME	3:105094478:A:C	3:105094478:A:C_TOPMed5ALL	TOPMed5ALL	rs10511235	3	104813322	A	C	'ALCAM	272235	intergenic			7	-0.146	0.067224	47506	6655	336														18	18	18	18		x
rs17389183:104815462:C:T	3	104815462	1.02e-08	snp	9,10,EpOME	3:105096618:C:T	3:105096618:C:T_TOPMed5ALL	TOPMed5ALL	rs17389183	3	104815462	C	T	'ALCAM	270095	intergenic			7	-0.199	0.067199	47506	6654	335														18	18	18	18		x
rs78528001:104815540:C:T	3	104815540	1.02e-08	snp	9,10,EpOME	3:105096696:C:T	3:105096696:C:T_TOPMed5ALL	TOPMed5ALL	rs78528001	3	104815540	C	T	'ALCAM	270017	intergenic			6	-0.241	0.067199	47505	6656	334														18	18	18	18		x
rs111541424:104815958:A:G	3	104815958	1.03e-08	snp	9,10,EpOME	3:105097114:A:G	3:105097114:A:G_TOPMed5ALL	TOPMed5ALL	rs111541424	3	104815958	A	G	'ALCAM	269599	intergenic			7	-0.186	0.067225	47505	6655	336														18	18	18	18		x
rs113589668:104821115:G:A	3	104821115	8.75e-09	snp	9,10,EpOME	3:105102271:G:A	3:105102271:G:A_TOPMed5ALL	TOPMed5ALL	rs113589668	3	104821115	G	A	'ALCAM	264442	intergenic			7	-0.217	0.066955	47537	6626	336														18	18	18	18		x
rs111994052:104821201:C:T	3	104821201	8.68e-09	snp	9,10,EpOME	3:105102357:C:T	3:105102357:C:T_TOPMed5ALL	TOPMed5ALL	rs111994052	3	104821201	C	T	'ALCAM	264356	intergenic			7	-0.292	0.066919	47541	6622	336														18	18	18	18		x
rs77993631:104822580:G:A	3	104822580	8.2e-09	snp	9,10,EpOME	3:105103736:G:A	3:105103736:G:A_TOPMed5ALL	TOPMed5ALL	rs77993631	3	104822580	G	A	'ALCAM	262977	intergenic			7	-0.202	0.066773	47555	6608	335														18	18	18	18		x
rs80280611:104822900:A:G	3	104822900	8.14e-09	snp	9,10,EpOME	3:105104056:A:C	3:105104056:A:C_TOPMed5ALL	TOPMed5ALL	rs80280611	3	104822900	A	C	'ALCAM	262657	intergenic			7	-0.178	1.8e-05	54495	2	0														18	18	18	18		x
rs113108353:104828597:T:G	3	104828597	1.62e-08	snp	9,10,EpOME	3:105109753:T:G	3:105109753:T:G_TOPMed5ALL	TOPMed5ALL	rs113108353	3	104828597	T	G	'ALCAM	256960	intergenic			7	-0.211	0.068579	47374	6775	350														18	18	18	18		x
rs7634318:114683184:T:C	3	114683184	2.11e-08	snp	[Similar to: L-Glutathione oxidized; ΔMass: 308.8758 Da]	3:114964337:T:C	3:114964337:T:C_TOPMed5ALL	TOPMed5ALL	rs7634318	3	114683184	T	C	'ZBTB20		intronic			7	-0.244	0.146024	41218	10644	2636														6	6	6	6		x
rs11924916:114695668:G:A	3	114695668	2.23e-08	snp	[Similar to: L-Glutathione oxidized; ΔMass: 308.8758 Da]	3:114976821:G:A	3:114976821:G:A_TOPMed5ALL	TOPMed5ALL	rs11924916	3	114695668	G	A	'ZBTB20		intronic			6	-0.197	0.145115	41283	10613	2602														6	18	6	6		x
rs6776219:114708856:T:C	3	114708856	2.39e-08	snp	[Similar to: L-Glutathione oxidized; ΔMass: 308.8758 Da]	3:114990009:T:C	3:114990009:T:C_TOPMed5ALL	TOPMed5ALL	rs6776219	3	114708856	T	C	'ZBTB20		intronic			7	-0.303	0.144005	41345	10610	2543														18	18	6	6		x
rs7429393:114719505:C:T	3	114719505	2.49e-08	snp	[Similar to: L-Glutathione oxidized; ΔMass: 308.8758 Da]	3:115000658:C:T	3:115000658:C:T_TOPMed5ALL	TOPMed5ALL	rs7429393	3	114719505	C	T	'ZBTB20		intronic			7	-0.258	0.143646	41323	10563	2536														18	18	6	6		x
rs59881841:114921834:A:C	3	114921834	4.03e-08	snp	11-HETE.1	3:115202987:A:C	3:115202987:A:C_TOPMed5ALL	TOPMed5ALL	rs59881841	3	114921834	A	C	'ZBTB20	-55707	intergenic			6	-0.172	0.026038	51783	2590	124														18	18	18	18		x
rs6776747:114924277:C:G	3	114924277	4.04e-08	snp	11-HETE.1	3:115205430:C:G	3:115205430:C:G_TOPMed5ALL	TOPMed5ALL	rs6776747	3	114924277	C	G	'ZBTB20	-58150	intergenic			6	-0.193	0.026035	51771	2589	124														18	18	18	18		x
rs7640089:115130513:G:A	3	115130513	3.74e-08	snp	Pyruvate (uM)	3:115411666:G:A	3:115411666:G:A_TOPMed5ALL	TOPMed5ALL	rs7640089	3	115130513	G	A	'GAP43	211638	intergenic			7	-0.227	0.031974	51174	3163	161														18	18	17	18		x
rs7640089:115130513:G:A	3	115130513	2.85e-08	snp	15-HETE	3:115411666:G:A	3:115411666:G:A_TOPMed5ALL	TOPMed5ALL	rs7640089	3	115130513	G	A	'GAP43	211638	intergenic	0	0	7	-0.227	0.031974	51174	3163	161	0	0	0	0	0	0	0	0	0	0	0	0	0	18	18	17	18		x
rs7640089:115130513:G:A	3	115130513	2.85e-08	snp	15-HETE	3:115411666:G:A	3:115411666:G:A_TOPMed5ALL	TOPMed5ALL	rs7640089	3	115130513	G	A	'GAP43	211638	intergenic	0	0	7	-0.227	0.031974	51174	3163	161	0	0	0	0	0	0	0	0	0	0	0	0	0	18	18	17	18		x
rs77612068:122649863:A:G	3	122649863	1.69e-08	snp	9,10-diHOME	3:122931016:A:G	3:122931016:A:G_TOPMed5ALL	TOPMed5ALL	rs77612068	3	122649863	A	G	'SEMA5B		intronic			7	-0.146	0.020918	52284	2150	65														17	17	17	17		x
rs76020583:122903178:C:A	3	122903178	4.86e-09	snp	Pyruvate (uM)	3:123184331:C:A	3:123184331:C:A_TOPMed5ALL	TOPMed5ALL	rs76020583	3	122903178	C	A	'SEC22A	17596	intergenic			7	-0.211	0.024716	51887	2530	82														18	6	6	18		x
rs2878602	3	127709698	7.1e-09	snp	Pyridoxamine	3:127990855:C:T	3:127990855:C:T_TOPMed5ALL	TOPMed5ALL	rs2878602	3	127709698	C	T	'KBTBD12	-3184	intergenic			5	-0.195	0.602525	9866	23592	21041	176													17	17	6	11		x
3:144685404:C:T	3	144685404	2.84e-08	snp	Pyruvate (uM)
rs7632395:145984084:A:C	3	145984084	3.69e-08	snp	Pyruvate (uM)	3:146266297:A:C	3:146266297:A:C_TOPMed5ALL	TOPMed5ALL	rs7632395	3	145984084	A	C	'PLSCR4	-15118	intergenic			6	-0.22	0.046346	49812	4309	371														18	6	6	18		x
rs7632499:145984193:A:G	3	145984193	3.69e-08	snp	Pyruvate (uM)	3:146266406:A:G	3:146266406:A:G_TOPMed5ALL	TOPMed5ALL	rs7632499	3	145984193	A	G	'PLSCR4	-15227	intergenic			6	-0.209	0.049065	49545	4541	403														18	6	6	18		x
rs7632588:145984295:A:G	3	145984295	3.69e-08	snp	Pyruvate (uM)	3:146266508:A:G	3:146266508:A:G_TOPMed5ALL	TOPMed5ALL	rs7632588	3	145984295	A	G	'PLSCR4	-15329	intergenic			7	-0.23	0.049047	49549	4533	406														18	6	6	18		x
rs7610853:145984325:G:A	3	145984325	3.69e-08	snp	Pyruvate (uM)	3:146266538:G:A	3:146266538:G:A_TOPMed5ALL	TOPMed5ALL	rs7610853	3	145984325	G	A	'PLSCR4	-15359	intergenic			7	-0.178	0.048492	49592	4498	393														18	6	6	18		x
rs7632689	3	145984373	3.69e-08	snp	Pyruvate (uM)	3:146266586:A:G	3:146266586:A:G_TOPMed5ALL	TOPMed5ALL	rs7632689	3	145984373	A	G	'PLSCR4	-15407	intergenic			7	-0.254	0.048441	49603	4493	393														18	6	6	18		x
rs11926690:145984749:A:T	3	145984749	3.69e-08	snp	Pyruvate (uM)	3:146266962:A:T	3:146266962:A:T_TOPMed5ALL	TOPMed5ALL	rs11926690	3	145984749	A	T	'PLSCR4	-15783	intergenic			7	-0.188	0.048274	49617	4487	387														18	6	6	18		x
rs11919017:145984813:C:A	3	145984813	3.69e-08	snp	Pyruvate (uM)	3:146267026:C:A	3:146267026:C:A_TOPMed5ALL	TOPMed5ALL	rs11919017	3	145984813	C	A	'PLSCR4	-15847	intergenic			7	-0.201	0.048265	49618	4486	387														18	6	6	18		x
rs76867114:145984888:A:C	3	145984888	3.69e-08	snp	Pyruvate (uM)	3:146267101:A:C	3:146267101:A:C_TOPMed5ALL	TOPMed5ALL	rs76867114	3	145984888	A	C	'PLSCR4	-15922	intergenic			6	-0.212	0.048249	49617	4484	387														18	6	6	18		x
rs79522492:145984889:G:A	3	145984889	3.69e-08	snp	Pyruvate (uM)	3:146267102:G:A	3:146267102:G:A_TOPMed5ALL	TOPMed5ALL	rs79522492	3	145984889	G	A	'PLSCR4	-15923	intergenic			6	-0.199	0.048241	49617	4483	387														18	6	6	18		x
rs72997067:145984984:T:C	3	145984984	3.69e-08	snp	Pyruvate (uM)	3:146267197:T:C	3:146267197:T:C_TOPMed5ALL	TOPMed5ALL	rs72997067	3	145984984	T	C	'PLSCR4	-16018	intergenic			6	-0.34	0.048275	49616	4487	387														18	6	6	18		x
rs72997070:145985019:T:C	3	145985019	3.69e-08	snp	Pyruvate (uM)	3:146267232:T:C	3:146267232:T:C_TOPMed5ALL	TOPMed5ALL	rs72997070	3	145985019	T	C	'PLSCR4	-16053	intergenic			7	-0.186	0.048257	49618	4485	387														18	6	6	18		x
rs11918182:145985030:T:C	3	145985030	3.69e-08	snp	Pyruvate (uM)	3:146267243:T:C	3:146267243:T:C_TOPMed5ALL	TOPMed5ALL	rs11918182	3	145985030	T	C	'PLSCR4	-16064	intergenic			6	-0.166	0.048267	49616	4486	387												2.11401		18	6	6	18		x
rs7431036:145985092:A:T	3	145985092	3.69e-08	snp	Pyruvate (uM)	3:146267305:A:T	3:146267305:A:T_TOPMed5ALL	TOPMed5ALL	rs7431036	3	145985092	A	T	'PLSCR4	-16126	intergenic			6	-0.271	0.048268	49615	4486	387														18	6	6	18		x
rs1512076:145985557:A:G	3	145985557	3.69e-08	snp	Pyruvate (uM)	3:146267770:A:G	3:146267770:A:G_TOPMed5ALL	TOPMed5ALL	rs1512076	3	145985557	A	G	'PLSCR4	-16591	intergenic			7	-0.226	0.048253	49621	4487	386														18	6	6	18		x
rs1512075:145985566:A:G	3	145985566	3.69e-08	snp	Pyruvate (uM)	3:146267779:A:G	3:146267779:A:G_TOPMed5ALL	TOPMed5ALL	rs1512075	3	145985566	A	G	'PLSCR4	-16600	intergenic			7	-0.234	0.048272	49619	4487	387														18	6	6	18		x
rs72997075:145985891:C:T	3	145985891	3.69e-08	snp	Pyruvate (uM)	3:146268104:C:T	3:146268104:C:T_TOPMed5ALL	TOPMed5ALL	rs72997075	3	145985891	C	T	'PLSCR4	-16925	intergenic			7	-0.248	0.048252	49623	4485	387														18	6	6	18		x
rs16858189:145985929:G:C	3	145985929	3.69e-08	snp	Pyruvate (uM)	3:146268142:G:C	3:146268142:G:C_TOPMed5ALL	TOPMed5ALL	rs16858189	3	145985929	G	C	'PLSCR4	-16963	intergenic			7	-0.196	0.04827	49621	4487	387														18	6	6	18		x
rs72997077:145986073:T:G	3	145986073	3.69e-08	snp	Pyruvate (uM)	3:146268286:T:G	3:146268286:T:G_TOPMed5ALL	TOPMed5ALL	rs72997077	3	145986073	T	G	'PLSCR4	-17107	intergenic			7	-0.245	0.048273	49618	4487	387														18	6	6	18		x
rs61390578:145986084:G:A	3	145986084	3.69e-08	snp	Pyruvate (uM)	3:146268297:G:A	3:146268297:G:A_TOPMed5ALL	TOPMed5ALL	rs61390578	3	145986084	G	A	'PLSCR4	-17118	intergenic			7	-0.239	0.048281	49619	4486	388														18	6	6	18		x
rs11919314:145986207:T:C	3	145986207	3.68e-08	snp	Pyruvate (uM)	3:146268420:T:C	3:146268420:T:C_TOPMed5ALL	TOPMed5ALL	rs11919314	3	145986207	T	C	'PLSCR4	-17241	intergenic			6	-0.248	0.048244	49623	4484	387														18	6	6	18		x
rs11915273:145986265:G:A	3	145986265	3.69e-08	snp	Pyruvate (uM)	3:146268478:G:A	3:146268478:G:A_TOPMed5ALL	TOPMed5ALL	rs11915273	3	145986265	G	A	'PLSCR4	-17299	intergenic			6	-0.204	0.048242	49625	4484	387														18	6	6	18		x
rs11919342:145986314:T:C	3	145986314	3.69e-08	snp	Pyruvate (uM)	3:146268527:T:C	3:146268527:T:C_TOPMed5ALL	TOPMed5ALL	rs11919342	3	145986314	T	C	'PLSCR4	-17348	intergenic			7	-0.167	0.048198	49628	4479	387														18	6	6	18		x
rs11915278:145986334:G:A	3	145986334	3.69e-08	snp	Pyruvate (uM)	3:146268547:G:A	3:146268547:G:A_TOPMed5ALL	TOPMed5ALL	rs11915278	3	145986334	G	A	'PLSCR4	-17368	intergenic			7	-0.16	0.048364	49611	4493	389														18	6	6	18		x
rs11919345:145986342:T:C	3	145986342	3.69e-08	snp	Pyruvate (uM)	3:146268555:T:C	3:146268555:T:C_TOPMed5ALL	TOPMed5ALL	rs11919345	3	145986342	T	C	'PLSCR4	-17376	intergenic			5	-0.146	0.048143	49631	4479	384														18	6	6	18		x
rs11915285:145986485:C:A	3	145986485	3.69e-08	snp	Pyruvate (uM)	3:146268698:C:A	3:146268698:C:A_TOPMed5ALL	TOPMed5ALL	rs11915285	3	145986485	C	A	'PLSCR4	-17519	intergenic			5	-0.104	0.048261	49622	4486	387														18	6	6	18		x
rs72997083:145986759:A:G	3	145986759	3.69e-08	snp	Pyruvate (uM)	3:146268972:A:G	3:146268972:A:G_TOPMed5ALL	TOPMed5ALL	rs72997083	3	145986759	A	G	'PLSCR4	-17793	intergenic			7	-0.222	0.048278	49622	4488	387														18	6	6	18		x
rs72997091:145986886:G:A	3	145986886	3.69e-08	snp	Pyruvate (uM)	3:146269099:G:A	3:146269099:G:A_TOPMed5ALL	TOPMed5ALL	rs72997091	3	145986886	G	A	'PLSCR4	-17920	intergenic			6	-0.211	0.048261	49622	4486	387														18	6	6	18		x
rs9869777:155553763:C:A	3	155553763	3.37e-09	snp	Pyruvate (uM)	3:155835974:C:A	3:155835974:C:A_TOPMed5ALL	TOPMed5ALL	rs9869777	3	155553763	C	A	'SLC33A1		intronic			6	-0.21	0.09028	46151	6852	1494														6	6	6	6		x
rs6792780:155562536:T:G	3	155562536	3.03e-09	snp	Pyruvate (uM)	3:155844747:T:G	3:155844747:T:G_TOPMed5ALL	TOPMed5ALL	rs6792780	3	155562536	T	G	'SLC33A1		intronic			7	-0.188	0.097277	45618	7159	1722														6	6	6	6		x
rs6790239:155565506:C:T	3	155565506	1.89e-09	snp	Pyruvate (uM)	3:155847717:C:T	3:155847717:C:T_TOPMed5ALL	TOPMed5ALL	rs6790239	3	155565506	C	T	'SLC33A1		intronic			6	-0.25	0.090334	46151	6848	1499														6	6	11	6		x
rs9842049:155569040:T:C	3	155569040	1.32e-09	snp	Pyruvate (uM)	3:155851251:T:C	3:155851251:T:C_TOPMed5ALL	TOPMed5ALL	rs9842049	3	155569040	T	C	'SLC33A1		intronic			6	-0.164	0.098939	45491	7230	1777														2	11	2	11		x
rs73016274:157007055:G:T	3	157007055	3.45e-08	snp	Pyruvate (uM)	3:157289266:G:T	3:157289266:G:T_TOPMed5ALL	TOPMed5ALL	rs73016274	3	157007055	G	T	'VEPH1		intronic			6	-0.099	0.028193	51566	2793	140												1.93462		18	18	18	18		x
rs73016286:157015619:A:T	3	157015619	3.73e-08	snp	Pyruvate (uM)	3:157297830:A:T	3:157297830:A:T_TOPMed5ALL	TOPMed5ALL	rs73016286	3	157015619	A	T	'VEPH1		intronic			6	-0.135	0.027313	51654	2711	133														18	18	18	18		x
rs58139327:157026814:A:G	3	157026814	2.91e-08	snp	Pyruvate (uM)	3:157309025:A:G	3:157309025:A:G_TOPMed5ALL	TOPMed5ALL	rs58139327	3	157026814	A	G	'VEPH1		intronic			7	-0.225	0.027318	51642	2713	132														6	18	18	18		x
rs73018221:157048726:C:G	3	157048726	3.78e-08	snp	Pyruvate (uM)	3:157330937:C:A	3:157330937:C:A_TOPMed5ALL	TOPMed5ALL	rs73018221	3	157048726	C	A	'VEPH1		intronic			6	-0.164	9e-06	54498	1	0														18	17	18	18		x
3:157060092:T:C	3	157060092	4.96e-08	snp	Pyruvate (uM)
rs61401141:171000137:T:G	3	171000137	1.49e-08	snp	Pyruvate (uM)	3:171282348:T:G	3:171282348:T:G_TOPMed5ALL	TOPMed5ALL	rs61401141	3	171000137	T	G	'TNIK		intronic			2b	-0.04	0.034581	50900	3423	173		open												6	11	6	9		x
rs71308182:178143910:C:T	3	178143910	3.16e-08	snp	D-Arabitol	3:178426122:C:T	3:178426122:C:T_TOPMed5ALL	TOPMed5ALL	rs71308182	3	178143910	C	T	'LINC01014		ncRNA_intronic			6	-0.219	0.013359	53056	1420	18														6	18	18	18		x
rs9834458:181524936:T:A	3	181524936	4.39e-08	snp	Tetradecanoic acid	3:181807148:T:A	3:181807148:T:A_TOPMed5ALL	TOPMed5ALL	rs9834458	3	181524936	T	A	'SOX2-OT	-64923	intergenic			6	-0.365	0.068442	47379	6780	340														18	17	18	18		x
rs182366420:191379116:C:A	3	191379116	3.26e-08	snp	Pyruvate (uM)	3:191661327:C:A	3:191661327:C:A_TOPMed5ALL	TOPMed5ALL	rs182366420	3	191379116	C	A	'LINCR-0002	-70971	intergenic			7	-0.222	0.070434	47640	6039	819														18	18	18	18		x
rs73063126:194893849:A:G	3	194893849	1.67e-08	snp	Pyruvate (uM)	3:195173120:A:G	3:195173120:A:G_TOPMed5ALL	TOPMed5ALL	rs73063126	3	194893849	A	G	'XXYLT1		intronic			5	0.041	0.043028	50115	4078	306														6	6	6	11		x
rs7653427:194894248:T:C	3	194894248	1.8e-08	snp	Pyruvate (uM)	3:195173519:T:C	3:195173519:T:C_TOPMed5ALL	TOPMed5ALL	rs7653427	3	194894248	T	C	'XXYLT1		intronic			2b	0.369	0.043414	50072	4120	306	270													6	6	6	11		x
rs16844251:3388009:G:A	4	3388009	2.95e-08	snp	Pyruvate (uM)	4:3386282:G:A	4:3386282:G:A_TOPMed5ALL	TOPMed5ALL	rs16844251	4	3388009	G	A	'RGS12		intronic			5	1.74	0.033295	51048	3271	179	1000	proFR												6	11	1	10		x
rs9291160:3392947:G:T	4	3392947	2.94e-08	snp	Pyruvate (uM)	4:3391220:G:T	4:3391220:G:T_TOPMed5ALL	TOPMed5ALL	rs9291160	4	3392947	G	T	'RGS12		intronic			5	-0.194	0.032918	51087	3236	176														6	6	6	6		x
rs28485924:3393448:C:G	4	3393448	2.94e-08	snp	Pyruvate (uM)
rs6446734:3393529:G:T	4	3393529	2.94e-08	snp	Pyruvate (uM)
rs80021173:3424821:G:A	4	3424821	4.25e-08	snp	Pyruvate (uM)	4:3423094:G:A	4:3423094:G:A_TOPMed5ALL	TOPMed5ALL	rs80021173	4	3424821	G	A	'RGS12		intronic			5	0.597	0.035704	50791	3480	205														6	5	5	5		x
rs10937786:7162418:C:T	4	7162418	5.6e-09	snp	Sphingosine 1-phosphate	4:7160691:C:T	4:7160691:C:T_TOPMed5ALL	TOPMed5ALL	rs10937786	4	7162418	C	T	'SORCS2	31956	intergenic			5	-0.207	0.24639	31513	19113	3871	299													10	17	6	17		x
rs10937787	4	7162419	7.7e-10	snp	Sphingosine 1-phosphate	4:7160692:T:C	4:7160692:T:C_TOPMed5ALL	TOPMed5ALL	rs10937787	4	7162419	T	C	'SORCS2	31955	intergenic			5	-0.262	0.235582	32484	18349	3664	299													10	17	6	17		x
rs200729032:7162578:T:A	4	7162578	5.78e-10	snp	Sphingosine 1-phosphate
rs4689617:7162971:A:G	4	7162971	4.96e-08	snp	Sphingosine 1-phosphate	4:7161244:A:G	4:7161244:A:G_TOPMed5ALL	TOPMed5ALL	rs4689617	4	7162971	A	G	'SORCS2	31403	intergenic			5	-0.239	0.611597	8387	25558	20550	238													10	17	6	17		x
rs11936949:11991837:A:G	4	11991837	3.44e-08	snp	Pyruvate (uM)	4:11990213:A:G	4:11990213:A:G_TOPMed5ALL	TOPMed5ALL	rs11936949	4	11991837	A	G	'LOC101929019	233238	intergenic			7	-0.226	0.023432	52038	2368	93														17	18	17	18		x
rs114572197:11998256:G:A	4	11998256	3.43e-08	snp	Pyruvate (uM)	4:11996632:G:A	4:11996632:G:A_TOPMed5ALL	TOPMed5ALL	rs114572197	4	11998256	G	A	'LOC101929019	226819	intergenic			5	-0.105	0.023395	52040	2368	91														17	18	18	18		x
rs6839442	4	12005228	3.44e-08	snp	Pyruvate (uM)	4:12003604:G:A	4:12003604:G:A_TOPMed5ALL	TOPMed5ALL	rs6839442	4	12005228	G	A	'LOC101929019	219847	intergenic			7	-0.257	0.023569	52025	2379	95														17	18	18	18		x
rs116836089:19039950:A:G	4	19039950	3.47e-08	snp	9,10-diHOME	4:19038327:A:G	4:19038327:A:G_TOPMed5ALL	TOPMed5ALL	rs116836089	4	19039950	A	G	'LCORL	-1016467	intergenic			5	-0.085	0.023452	52016	2400	78											4.37			18	18	18	18		x
rs59661817:28609339:G:C	4	28609339	1.36e-09	snp	Pyruvate (uM)	4:28607717:G:C	4:28607717:G:C_TOPMed5ALL	TOPMed5ALL	rs59661817	4	28609339	G	C	'MIR4275	211865	intergenic			7	-0.274	0.024837	51876	2533	87														18	18	17	18		x
rs116764797:32612771:A:T	4	32612771	3.08e-08	snp	Inosine	4:32611149:A:T	4:32611149:A:T_TOPMed5ALL	TOPMed5ALL	rs116764797	4	32612771	A	T	'LOC102723828	-455743	intergenic			6	-0.21	0.016639	52703	1745	34														18	18	6	18		x
rs7673461:58938750:A:C	4	58938750	3.37e-08	snp	5-6-Dihydrothymine	4:58072584:A:C	4:58072584:A:C_TOPMed5ALL	TOPMed5ALL	rs7673461	4	58938750	A	C	'LOC101928851	-606598	intergenic			6	-0.25	0.076266	47227	6209	1051														18	18	17	18		x
rs28452380:60976348:G:T	4	60976348	4.23e-09	snp	Taurine
rs28657479:60986990:G:A	4	60986990	1.21e-08	snp	Taurine	4:60121272:G:A	4:60121272:G:A_TOPMed5ALL	TOPMed5ALL	rs28657479	4	60986990	G	A	'LPHN3	1375849	intergenic			6	-0.225	0.065099	47926	6041	527														18	18	18	18		x
rs75844460:99573496:G:C	4	99573496	1.29e-08	snp	Pyruvate (uM)	4:98652345:G:C	4:98652345:G:C_TOPMed5ALL	TOPMed5ALL	rs75844460	4	99573496	G	C	'TSPAN5		intronic			5	-0.152	0.031551	51320	2919	260														18	17	18	17		x
rs2704099:110097555:C:G	4	110097555	4.11e-08	snp	Spermidine	4:109176399:C:G	4:109176399:C:G_TOPMed5ALL	TOPMed5ALL	rs2704099	4	110097555	C	G	'COL25A1		intronic			6	-0.264	0.067249	47781	6106	612														18	18	18	18		x
rs76338299:111019762:G:T	4	111019762	2.19e-08	snp	CMP-N-acetylneuraminate	4:110098606:G:T	4:110098606:G:T_TOPMed5ALL	TOPMed5ALL	rs76338299	4	111019762	G	T	'ELOVL6		intronic			7	-0.171	0.084566	45805	8154	531														6	6	6	18		x
rs80129031:111020129:G:A	4	111020129	2.57e-08	snp	CMP-N-acetylneuraminate	4:110098973:G:A	4:110098973:G:A_TOPMed5ALL	TOPMed5ALL	rs80129031	4	111020129	G	A	'ELOVL6		intronic			7	-0.188	0.08385	45880	8082	528														6	6	6	18		x
rs78595248	4	111021018	2.66e-08	snp	CMP-N-acetylneuraminate	4:110099862:G:A	4:110099862:G:A_TOPMed5ALL	TOPMed5ALL	rs78595248	4	111021018	G	A	'ELOVL6		intronic			5	-0.154	0.082011	46059	7941	499														6	6	6	18		x
rs1021125:111022615:T:C	4	111022615	2.66e-08	snp	CMP-N-acetylneuraminate	4:110101459:T:C	4:110101459:T:C_TOPMed5ALL	TOPMed5ALL	rs1021125	4	111022615	T	C	'ELOVL6		intronic			6	-0.23	0.084116	45863	8098	535														6	6	6	18		x
rs113014964:125276803:G:A	4	125276803	4.22e-08	snp	[Similar to: L-Glutathione (reduced); ΔMass: -0.0338 Da]	4:124355648:G:A	4:124355648:G:A_TOPMed5ALL	TOPMed5ALL	rs113014964	4	125276803	G	A	'LOC101927087	144294	intergenic			7	-0.224	0.055012	48783	5432	282														18	18	18	18		x
rs60172504:146178761:G:A	4	146178761	7.29e-09	snp	Pyruvate (uM)	4:145257609:G:A	4:145257609:G:A_TOPMed5ALL	TOPMed5ALL	rs60172504	4	146178761	G	A	'OTUD4	-77929	intergenic			7	-0.219	0.026615	51744	2609	146														18	18	18	18		x
rs76272296:161124915:G:A	4	161124915	3.77e-08	snp	Allantoate	4:160203763:G:A	4:160203763:G:A_TOPMed5ALL	TOPMed5ALL	rs76272296	4	161124915	G	A	'RAPGEF2	-843614	intergenic			5	-0.267	0.008864	53564	892	37														18	18	18	18		x
rs17039333:161128176:A:T	4	161128176	4.49e-08	snp	Allantoate	4:160207024:A:T	4:160207024:A:T_TOPMed5ALL	TOPMed5ALL	rs17039333	4	161128176	A	T	'RAPGEF2	-846875	intergenic			7	-0.159	0.008863	53567	892	37														18	18	18	18		x
rs17039336:161128518:A:G	4	161128518	4.66e-08	snp	Allantoate	4:160207366:A:G	4:160207366:A:G_TOPMed5ALL	TOPMed5ALL	rs17039336	4	161128518	A	G	'RAPGEF2	-847217	intergenic			6	-0.207	0.008864	53561	892	37														18	18	18	18		x
rs115184485:161351595:C:G	4	161351595	2.41e-08	snp	Pyruvate (uM)
rs112899930:161359718:A:C	4	161359718	2.41e-08	snp	Pyruvate (uM)	4:160438566:A:C	4:160438566:A:C_TOPMed5ALL	TOPMed5ALL	rs112899930	4	161359718	A	C	'FSTL5	945326	intergenic			6	-0.235	0.024395	51956	2427	116														18	18	18	18		x
rs2036904:164473428:A:C	4	164473428	1.33e-08	snp	Pyruvate (uM)	4:163552276:A:C	4:163552276:A:C_TOPMed5ALL	TOPMed5ALL	rs2036904	4	164473428	A	C	'MARCH1		intronic			4	-0.169	0.023294	52037	2385	77														6	6	17	17		x
rs434314:179639081:T:C	4	179639081	1.39e-08	snp	Pyruvate (uM)	4:178717927:T:C	4:178717927:T:C_TOPMed5ALL	TOPMed5ALL	rs434314	4	179639081	T	C	'LINC01098	-727177	intergenic			6	-0.277	0.954291	379	4224	49894														18	18	18	18		x
rs346105:179642222:A:C	4	179642222	9.87e-09	snp	Pyruvate (uM)	4:178721068:A:C	4:178721068:A:C_TOPMed5ALL	TOPMed5ALL	rs346105	4	179642222	A	C	'LINC01098	-730318	intergenic			6	-0.256	0.954154	377	4243	49878														18	18	18	18		x
rs346108:179643230:G:A	4	179643230	9.93e-09	snp	Pyruvate (uM)	4:178722076:G:A	4:178722076:G:A_TOPMed5ALL	TOPMed5ALL	rs346108	4	179643230	G	A	'LINC01098	-731326	intergenic			7	-0.204	0.954082	378	4248	49863														18	18	18	18		x
rs7655931:179649525:A:C	4	179649525	1.03e-08	snp	Pyruvate (uM)	4:178728371:A:C	4:178728371:A:C_TOPMed5ALL	TOPMed5ALL	rs7655931	4	179649525	A	C	'LINC01098	-737621	intergenic			6	-0.243	0.95405	378	4252	49864														18	18	17	18		x
rs6552312:179654295:A:G	4	179654295	1.04e-08	snp	Pyruvate (uM)	4:178733141:A:G	4:178733141:A:G_TOPMed5ALL	TOPMed5ALL	rs6552312	4	179654295	A	G	'LINC01098	-742391	intergenic			7	-0.247	0.954053	385	4238	49875														18	18	17	18		x
rs2166985:179658293:T:C	4	179658293	1.04e-08	snp	Pyruvate (uM)	4:178737139:T:C	4:178737139:T:C_TOPMed5ALL	TOPMed5ALL	rs2166985	4	179658293	T	C	'LINC01098	-746389	intergenic			6	-0.193	0.953961	387	4243	49856														18	18	17	18		x
rs2122137:179658393:G:T	4	179658393	1.04e-08	snp	Pyruvate (uM)	4:178737239:G:T	4:178737239:G:T_TOPMed5ALL	TOPMed5ALL	rs2122137	4	179658393	G	T	'LINC01098	-746489	intergenic			6	-0.2	0.953935	387	4246	49855														18	18	17	18		x
rs346117:179664875:G:A	4	179664875	9.13e-09	snp	Pyruvate (uM)	4:178743721:G:A	4:178743721:G:A_TOPMed5ALL	TOPMed5ALL	rs346117	4	179664875	G	A	'LINC01098	-752971	intergenic			6	-0.261	0.951054	441	4453	49605														18	18	17	18		x
rs431917:179665925:A:C	4	179665925	4.02e-08	snp	Pyruvate (uM)
rs346129:179670475:G:A	4	179670475	1.02e-08	snp	Pyruvate (uM)	4:178749321:G:A	4:178749321:G:A_TOPMed5ALL	TOPMed5ALL	rs346129	4	179670475	G	A	'LINC01098	-758571	intergenic			7	-0.281	0.951064	443	4447	49599														18	18	18	18		x
rs346131:179673903:C:T	4	179673903	2.97e-08	snp	Pyruvate (uM)	4:178752749:C:T	4:178752749:C:T_TOPMed5ALL	TOPMed5ALL	rs346131	4	179673903	C	T	'LINC01098	-761999	intergenic			7	-0.277	0.958983	296	3873	50260														18	18	18	18		x
rs346132:179674339:G:A	4	179674339	2.37e-08	snp	Pyruvate (uM)	4:178753185:G:A	4:178753185:G:A_TOPMed5ALL	TOPMed5ALL	rs346132	4	179674339	G	A	'LINC01098	-762435	intergenic			5	0.041	0.954082	381	4238	49826	632										4.24	4.21168		18	18	18	18		x
rs346135:179676449:A:G	4	179676449	2.58e-08	snp	Pyruvate (uM)	4:178755295:A:G	4:178755295:A:G_TOPMed5ALL	TOPMed5ALL	rs346135	4	179676449	A	G	'LINC01098	-764545	intergenic			6	-0.22	0.954028	381	4243	49811														18	18	18	18		x
rs189387:179677198:A:G	4	179677198	3.07e-08	snp	Pyruvate (uM)	4:178756044:A:G	4:178756044:A:G_TOPMed5ALL	TOPMed5ALL	rs189387	4	179677198	A	G	'LINC01098	-765294	intergenic			6	-0.253	0.958567	305	3903	50254														18	18	18	18		x
rs346118:179683075:T:C	4	179683075	1.64e-08	snp	Pyruvate (uM)	4:178761921:T:C	4:178761921:T:C_TOPMed5ALL	TOPMed5ALL	rs346118	4	179683075	T	C	'LINC01098	-771171	intergenic			7	-0.202	0.954116	380	4241	49875														18	18	18	18		x
rs346125:179685093:T:G	4	179685093	4.77e-09	snp	Pyruvate (uM)	4:178763939:T:G	4:178763939:T:G_TOPMed5ALL	TOPMed5ALL	rs346125	4	179685093	T	G	'LINC01098	-773189	intergenic			6	-0.249	0.954149	380	4237	49875														18	18	18	18		x
rs890747:5419363:T:C	5	5419363	3.65e-08	snp	ADP-D-ribose	5:5419250:T:C	5:5419250:T:C_TOPMed5ALL	TOPMed5ALL	rs890747	5	5419363	T	C	'ICE1	3423	intergenic			5	-0.003	0.37342	22062	24172	8265		proFR										1.75956		18	6	6	18		x
rs2399696:5419547:C:T	5	5419547	3.69e-08	snp	ADP-D-ribose	5:5419434:C:T	5:5419434:C:T_TOPMed5ALL	TOPMed5ALL	rs2399696	5	5419547	C	T	'ICE1	3239	intergenic			2b	0.506	0.357142	23109	23842	7540	1000	proFR												18	11	6	11		x
rs755061:5419791:C:T	5	5419791	3.88e-08	snp	ADP-D-ribose	5:5419678:C:T	5:5419678:C:T_TOPMed5ALL	TOPMed5ALL	rs755061	5	5419791	C	T	'ICE1	2995	intergenic			4	1.524	0.411547	19148	25843	9507		proFR										1.2722		18	6	6	6		x
rs755060:5419820:A:G	5	5419820	4.04e-08	snp	ADP-D-ribose	5:5419707:A:G	5:5419707:A:G_TOPMed5ALL	TOPMed5ALL	rs755060	5	5419820	A	G	'ICE1	2966	intergenic			4	1.527	0.411696	19141	25842	9516		proFR												18	6	6	6		x
rs755059:5419844:C:T	5	5419844	3.15e-08	snp	ADP-D-ribose	5:5419731:C:T	5:5419731:C:T_TOPMed5ALL	TOPMed5ALL	rs755059	5	5419844	C	T	'ICE1	2942	intergenic			4	1.223	0.411485	19151	25845	9503		proFR												18	6	6	6		x
rs2913379:5420241:A:G	5	5420241	3.88e-08	snp	ADP-D-ribose	5:5420128:A:G	5:5420128:A:G_TOPMed5ALL	TOPMed5ALL	rs2913379	5	5420241	A	G	'ICE1	2545	intergenic			5	-0.184	0.411604	19141	25852	9506	535	proFR												11	6	6	6		x
rs2913380	5	5420243	3.78e-08	snp	ADP-D-ribose	5:5420130:T:C	5:5420130:T:C_TOPMed5ALL	TOPMed5ALL	rs2913380	5	5420243	T	C	'ICE1	2543	intergenic			5	-0.157	0.411641	19139	25852	9508	535	proFR												11	6	6	6		x
rs73742810:11358176:C:T	5	11358176	4.85e-09	snp	Pyruvate (uM)	5:11358064:C:T	5:11358064:C:T_TOPMed5ALL	TOPMed5ALL	rs73742810	5	11358176	C	T	'CTNND2		intronic			5	0.035	0.025408	51794	2586	91														6	18	18	18		x
rs61750683:11362867:C:T	5	11362867	9.79e-09	snp	Pyruvate (uM)	5:11362755:C:T	5:11362755:C:T_TOPMed5ALL	TOPMed5ALL	rs61750683	5	11362867	C	T	'CTNND2		intronic			7	-0.165	0.025633	51797	2610	92														6	18	18	17		x
rs7443766:17794260:T:G	5	17794260	3.23e-08	snp	14-HDoHE.1	5:17794151:T:G	5:17794151:T:G_TOPMed5ALL	TOPMed5ALL	rs7443766	5	17794260	T	G	'LOC401177	-406841	intergenic			6	-0.201	0.779689	3058	17897	33543														18	18	18	18		x
rs1514864:17794784:A:T	5	17794784	4.82e-08	snp	14-HDoHE.1	5:17794675:A:T	5:17794675:A:T_TOPMed5ALL	TOPMed5ALL	rs1514864	5	17794784	A	T	'LOC401177	-407365	intergenic			6	-0.215	0.779166	3065	17940	33493														18	18	18	18		x
rs1514865	5	17794814	4.99e-08	snp	14-HDoHE.1	5:17794705:A:C	5:17794705:A:C_TOPMed5ALL	TOPMed5ALL	rs1514865	5	17794814	A	C	'LOC401177	-407395	intergenic			6	-0.162	0.779396	3068	17909	33521														18	18	18	18		x
rs7712254:17795367:T:C	5	17795367	3.67e-08	snp	14-HDoHE.1	5:17795258:T:C	5:17795258:T:C_TOPMed5ALL	TOPMed5ALL	rs7712254	5	17795367	T	C	'LOC401177	-407948	intergenic			7	-0.24	0.783161	3002	17631	33866														18	18	18	18		x
rs7707669:17795461:A:G	5	17795461	3.64e-08	snp	14-HDoHE.1	5:17795352:A:G	5:17795352:A:G_TOPMed5ALL	TOPMed5ALL	rs7707669	5	17795461	A	G	'LOC401177	-408042	intergenic			7	-0.221	0.782997	3000	17652	33845														18	18	18	18		x
rs7712426:17795486:T:C	5	17795486	4.75e-08	snp	14-HDoHE.1	5:17795377:T:C	5:17795377:T:C_TOPMed5ALL	TOPMed5ALL	rs7712426	5	17795486	T	C	'LOC401177	-408067	intergenic			6	-0.198	0.779708	3057	17897	33544														18	18	18	18		x
rs7712708:17795643:T:C	5	17795643	4.71e-08	snp	14-HDoHE.1	5:17795534:T:C	5:17795534:T:C_TOPMed5ALL	TOPMed5ALL	rs7712708	5	17795643	T	C	'LOC401177	-408224	intergenic			7	-0.237	0.779763	3056	17893	33549														18	18	18	18		x
rs7723443:17795722:G:A	5	17795722	4.69e-08	snp	14-HDoHE.1	5:17795613:G:A	5:17795613:G:A_TOPMed5ALL	TOPMed5ALL	rs7723443	5	17795722	G	A	'LOC401177	-408303	intergenic			6	-0.228	0.779717	3058	17894	33546														18	18	18	18		x
rs12690667:17795962:T:C	5	17795962	4.64e-08	snp	14-HDoHE.1	5:17795853:T:C	5:17795853:T:C_TOPMed5ALL	TOPMed5ALL	rs12690667	5	17795962	T	C	'LOC401177	-408543	intergenic			7	-0.205	0.779267	3080	17899	33519														18	18	18	18		x
rs12690668:17796028:T:C	5	17796028	4.6e-08	snp	14-HDoHE.1	5:17795919:T:C	5:17795919:T:C_TOPMed5ALL	TOPMed5ALL	rs12690668	5	17796028	T	C	'LOC401177	-408609	intergenic			7	-0.239	0.779629	3058	17904	33537														18	18	18	18		x
rs6451456:17796216:A:G	5	17796216	4.54e-08	snp	14-HDoHE.1	5:17796107:A:G	5:17796107:A:G_TOPMed5ALL	TOPMed5ALL	rs6451456	5	17796216	A	G	'LOC401177	-408797	intergenic			5	-0.23	0.779708	3058	17895	33545	214													18	18	18	18		x
rs10065766:17796768:A:C	5	17796768	4.77e-08	snp	14-HDoHE.1	5:17796659:A:C	5:17796659:A:C_TOPMed5ALL	TOPMed5ALL	rs10065766	5	17796768	A	C	'LOC401177	-409349	intergenic			6	0.007	0.795868	2847	16556	35096														18	18	18	18		x
rs140958106:21830084:G:T	5	21830084	2.28e-11	snp	Pyruvate (uM)	5:21829975:G:T	5:21829975:G:T_TOPMed5ALL	TOPMed5ALL	rs140958106	5	21830084	G	T	'CDH12		intronic			6	-0.216	0.024176	51950	2459	88														18	18	17	18		x
rs140958106:21830084:G:T	5	21830084	2.53e-08	snp	Pyruvate	5:21829975:G:T	5:21829975:G:T_TOPMed5ALL	TOPMed5ALL	rs140958106	5	21830084	G	T	'CDH12		intronic			6	-0.216	0.024176	51950	2459	88														18	18	17	18		x
rs75547662:21834076:G:T	5	21834076	4.93e-09	snp	Pyruvate (uM)	5:21833967:G:T	5:21833967:G:T_TOPMed5ALL	TOPMed5ALL	rs75547662	5	21834076	G	T	'CDH12		intronic			6	-0.106	0.02407	51912	2447	87														18	18	17	18		x
rs75366362:21835163:G:T	5	21835163	4.95e-09	snp	Pyruvate (uM)	5:21835054:G:A	5:21835054:G:A_TOPMed5ALL	TOPMed5ALL	rs75366362	5	21835163	G	A	'CDH12		intronic			4	0.161	2.8e-05	54460	3	0	568													18	18	17	18		x
rs75004226:21835938:T:C	5	21835938	4.91e-09	snp	Pyruvate (uM)	5:21835829:T:C	5:21835829:T:C_TOPMed5ALL	TOPMed5ALL	rs75004226	5	21835938	T	C	'CDH12		intronic			6	-0.194	0.024593	51860	2457	110														18	18	17	18		x
rs78794053:21837265:T:C	5	21837265	4.93e-09	snp	Pyruvate (uM)	5:21837156:T:C	5:21837156:T:C_TOPMed5ALL	TOPMed5ALL	rs78794053	5	21837265	T	C	'CDH12		intronic			6	-0.266	0.024422	51906	2444	108														18	18	17	18		x
rs150495282:21838469:G:T	5	21838469	4.93e-09	snp	Pyruvate (uM)	5:21838360:G:T	5:21838360:G:T_TOPMed5ALL	TOPMed5ALL	rs150495282	5	21838469	G	T	'CDH12		intronic			7	-0.22	0.024139	51954	2457	87														18	18	17	18		x
rs75046298:21840080:C:T	5	21840080	4.95e-09	snp	Pyruvate (uM)	5:21839971:C:T	5:21839971:C:T_TOPMed5ALL	TOPMed5ALL	rs75046298	5	21840080	C	T	'CDH12		intronic			7	-0.166	0.024322	51936	2471	90														18	18	17	18		x
rs377350116:21840683:C:G	5	21840683	4.92e-09	snp	Pyruvate (uM)
rs371087199:21840684:T:G	5	21840684	4.92e-09	snp	Pyruvate (uM)
rs190888641:21842008:C:A	5	21842008	4.92e-09	snp	Pyruvate (uM)
rs7707626	5	21848085	1.92e-08	snp	Pyruvate (uM)	5:21847976:A:G	5:21847976:A:G_TOPMed5ALL	TOPMed5ALL	rs7707626	5	21848085	A	G	'CDH12		intronic			7	-0.248	0.96862	143	3134	51216														18	18	17	18		x
rs7717688:21849576:T:C	5	21849576	1.92e-08	snp	Pyruvate (uM)	5:21849467:T:C	5:21849467:T:C_TOPMed5ALL	TOPMed5ALL	rs7717688	5	21849576	T	C	'CDH12		intronic			6	-0.262	0.968601	143	3129	51108														18	18	17	18		x
rs13175514:21855691:T:A	5	21855691	1.48e-08	snp	Pyruvate (uM)	5:21855582:T:A	5:21855582:T:A_TOPMed5ALL	TOPMed5ALL	rs13175514	5	21855691	T	A	'CDH12		intronic			6	-0.172	0.345525	25627	19962	8818														18	18	17	18		x
rs7443453:21859443:T:C	5	21859443	1.92e-08	snp	Pyruvate (uM)	5:21859334:T:C	5:21859334:T:C_TOPMed5ALL	TOPMed5ALL	rs7443453	5	21859443	T	C	'CDH12		intronic			7	-0.249	0.968645	142	3133	51214														18	18	17	18		x
rs72729084:27428887:T:C	5	27428887	4.66e-08	snp	D-Glucose 6-phosphate	5:27428780:T:C	5:27428780:T:C_TOPMed5ALL	TOPMed5ALL	rs72729084	5	27428887	T	C	'LINC01021	43512	intergenic			6	-0.219	0.05157	49078	5166	226														18	18	18	18		x
rs1276190:30956774:C:T	5	30956774	2.2e-08	snp	Pyruvate (uM)	5:30956667:C:T	5:30956667:C:T_TOPMed5ALL	TOPMed5ALL	rs1276190	5	30956774	C	T	'CDH6	236988	intergenic			5	-0.193	0.067864	47957	5687	855	165													18	18	18	18		x
rs1276192:30957061:T:C	5	30957061	2.14e-08	snp	Pyruvate (uM)	5:30956954:T:C	5:30956954:T:C_TOPMed5ALL	TOPMed5ALL	rs1276192	5	30957061	T	C	'CDH6	236701	intergenic			5	-0.008	0.067873	47955	5690	854												1.63388		18	18	18	18		x
rs1276193:30957741:G:A	5	30957741	3e-08	snp	Pyruvate (uM)	5:30957634:G:A	5:30957634:G:A_TOPMed5ALL	TOPMed5ALL	rs1276193	5	30957741	G	A	'CDH6	236021	intergenic			7	-0.181	0.067993	47941	5703	854														18	18	18	18		x
rs1276160:30964649:G:A	5	30964649	2.09e-08	snp	Pyruvate (uM)	5:30964542:G:A	5:30964542:G:A_TOPMed5ALL	TOPMed5ALL	rs1276160	5	30964649	G	A	'CDH6	229113	intergenic			7	-0.227	0.065469	48157	5548	794														18	18	18	18		x
rs1276157:30968090:G:A	5	30968090	1.6e-08	snp	Pyruvate (uM)	5:30967983:G:A	5:30967983:G:A_TOPMed5ALL	TOPMed5ALL	rs1276157	5	30968090	G	A	'CDH6	225672	intergenic			7	-0.237	0.065359	48164	5546	789														18	18	18	18		x
rs1276156:30968186:A:C	5	30968186	1.58e-08	snp	Pyruvate (uM)	5:30968079:A:C	5:30968079:A:C_TOPMed5ALL	TOPMed5ALL	rs1276156	5	30968186	A	C	'CDH6	225576	intergenic			6	-0.185	0.06535	48165	5545	789														18	18	18	18		x
rs1276154:30968473:C:G	5	30968473	1.93e-08	snp	Pyruvate (uM)	5:30968366:C:G	5:30968366:C:G_TOPMed5ALL	TOPMed5ALL	rs1276154	5	30968473	C	G	'CDH6	225289	intergenic			7	-0.169	0.067001	48020	5655	824												1.51828		18	18	18	18		x
rs1276152:30969385:T:G	5	30969385	1.58e-08	snp	Pyruvate (uM)	5:30969278:T:G	5:30969278:T:G_TOPMed5ALL	TOPMed5ALL	rs1276152	5	30969385	T	G	'CDH6	224377	intergenic			7	0.105	0.068135	47923	5718	854														18	18	18	18		x
rs1604091:30969988:C:T	5	30969988	1.57e-08	snp	Pyruvate (uM)	5:30969881:C:T	5:30969881:C:T_TOPMed5ALL	TOPMed5ALL	rs1604091	5	30969988	C	T	'CDH6	223774	intergenic			6	-0.297	0.06813	47928	5716	855														18	18	18	18		x
rs1276149:30971000:C:T	5	30971000	1.56e-08	snp	Pyruvate (uM)	5:30970893:C:T	5:30970893:C:T_TOPMed5ALL	TOPMed5ALL	rs1276149	5	30971000	C	T	'CDH6	222762	intergenic			7	-0.229	0.068187	47923	5716	858														18	18	18	18		x
rs1314985:30971147:T:G	5	30971147	1.56e-08	snp	Pyruvate (uM)	5:30971040:T:G	5:30971040:T:G_TOPMed5ALL	TOPMed5ALL	rs1314985	5	30971147	T	G	'CDH6	222615	intergenic			7	-0.273	0.068204	47923	5716	859														18	18	18	18		x
rs1291321:30971259:G:A	5	30971259	1.56e-08	snp	Pyruvate (uM)	5:30971152:G:A	5:30971152:G:A_TOPMed5ALL	TOPMed5ALL	rs1291321	5	30971259	G	A	'CDH6	222503	intergenic			7	-0.17	0.068148	47926	5718	855														18	18	18	18		x
rs1276148:30971663:A:G	5	30971663	1.56e-08	snp	Pyruvate (uM)	5:30971556:A:G	5:30971556:A:G_TOPMed5ALL	TOPMed5ALL	rs1276148	5	30971663	A	G	'CDH6	222099	intergenic			7	-0.254	0.068149	47925	5718	855														18	18	18	18		x
rs1276147:30971814:G:A	5	30971814	1.56e-08	snp	Pyruvate (uM)	5:30971707:G:A	5:30971707:G:A_TOPMed5ALL	TOPMed5ALL	rs1276147	5	30971814	G	A	'CDH6	221948	intergenic			7	-0.19	0.068148	47926	5718	855														18	18	18	18		x
rs1276146:30971938:G:A	5	30971938	1.65e-08	snp	Pyruvate (uM)	5:30971831:G:A	5:30971831:G:A_TOPMed5ALL	TOPMed5ALL	rs1276146	5	30971938	G	A	'CDH6	221824	intergenic			7	-0.198	0.067203	48012	5649	838														18	18	18	18		x
rs1276144	5	30972093	1.65e-08	snp	Pyruvate (uM)	5:30971986:C:T	5:30971986:C:T_TOPMed5ALL	TOPMed5ALL	rs1276144	5	30972093	C	T	'CDH6	221669	intergenic			6	-0.175	0.067084	48018	5650	831														18	18	18	18		x
rs1276143:30972139:T:C	5	30972139	1.56e-08	snp	Pyruvate (uM)	5:30972032:T:C	5:30972032:T:C_TOPMed5ALL	TOPMed5ALL	rs1276143	5	30972139	T	C	'CDH6	221623	intergenic			7	-0.175	0.066946	48022	5657	820														18	18	18	18		x
rs1276142:30972258:G:A	5	30972258	1.56e-08	snp	Pyruvate (uM)	5:30972151:G:A	5:30972151:G:A_TOPMed5ALL	TOPMed5ALL	rs1276142	5	30972258	G	A	'CDH6	221504	intergenic			7	-0.106	0.068149	47925	5718	855											2.17			18	18	18	18		x
rs1276141:30972266:G:A	5	30972266	1.56e-08	snp	Pyruvate (uM)	5:30972159:G:A	5:30972159:G:A_TOPMed5ALL	TOPMed5ALL	rs1276141	5	30972266	G	A	'CDH6	221496	intergenic			6	-0.183	0.068157	47925	5719	855														18	18	18	18		x
rs1921105:30972288:A:C	5	30972288	1.56e-08	snp	Pyruvate (uM)	5:30972181:A:C	5:30972181:A:C_TOPMed5ALL	TOPMed5ALL	rs1921105	5	30972288	A	C	'CDH6	221474	intergenic			6	-0.077	0.068148	47926	5718	855											3.73			18	18	18	18		x
rs56678159:32699629:T:C	5	32699629	3.81e-08	snp	Pyruvate (uM)	5:32699523:T:C	5:32699523:T:C_TOPMed5ALL	TOPMed5ALL	rs56678159	5	32699629	T	C	'NPR3	11114	intergenic			6	-0.148	0.032184	51173	3144	182												1.33398		18	6	18	18		x
rs115729701:32714433:C:T	5	32714433	3.02e-08	snp	Pyruvate (uM)	5:32714327:C:T	5:32714327:C:T_TOPMed5ALL	TOPMed5ALL	rs115729701	5	32714433	C	T	'NPR3		intronic			4	1.777	0.030918	51305	3018	176	1000													18	3	3	16		x
rs113811158:32721116:G:T	5	32721116	2.58e-08	snp	Pyruvate (uM)	5:32721010:G:T	5:32721010:G:T_TOPMed5ALL	TOPMed5ALL	rs113811158	5	32721116	G	T	'NPR3		intronic			7	-0.197	0.030725	51325	2999	175														18	6	6	17		x
rs111366223:39216949:A:G	5	39216949	4.08e-08	snp	Biliverdin.1	5:39216847:A:G	5:39216847:A:G_TOPMed5ALL	TOPMed5ALL	rs111366223	5	39216949	A	G	'FYB		intronic			5	0.027	0.027652	51546	2892	61	155													17	11	6	6		x
rs111366223:39216949:A:G	5	39216949	4.08e-08	snp	Biliverdin	5:39216847:A:G	5:39216847:A:G_TOPMed5ALL	TOPMed5ALL	rs111366223	5	39216949	A	G	'FYB	0	intronic	0	0	5	0.027	0.027652	51546	2892	61	155	0	0	0	0	0	0	0	0	0	0	0	0	17	11	6	6		x
rs79038595:55578945:C:T	5	55578945	3.51e-08	snp	Pyruvate (uM)	5:56283118:C:T	5:56283118:C:T_TOPMed5ALL	TOPMed5ALL	rs79038595	5	55578945	C	T	'ANKRD55	-49759	intergenic			4	-0.217	0.038826	50537	3692	270														17	6	6	6		x
rs116284526:75346805:C:A	5	75346805	2.55e-08	snp	Pyruvate (uM)	5:76050980:C:A	5:76050980:C:A_TOPMed5ALL	TOPMed5ALL	rs116284526	5	75346805	C	A	'SV2C	32434	intergenic			6	-0.183	0.014047	52992	1475	28														18	17	17	18		x
rs143560590:116091619:A:G	5	116091619	1.7e-08	snp	Sphingosine 1-phosphate	5:116755923:A:G	5:116755923:A:G_TOPMed5ALL	TOPMed5ALL	rs143560590	5	116091619	A	G	'LOC102467223		ncRNA_intronic			6	-0.17	0.013083	53098	1376	25	156													18	6	17	17		x
rs112781270:118358360:G:A	5	118358360	4.05e-08	snp	Fumarate	5:119022665:G:A	5:119022665:G:A_TOPMed5ALL	TOPMed5ALL	rs112781270	5	118358360	G	A	'DTWD2	-34120	intergenic			7	-0.198	0.013157	53090	1380	27														18	18	18	18		x
rs115475925:130456081:C:T	5	130456081	1.18e-08	snp	D-Rhamnose	5:131120388:C:T	5:131120388:C:T_TOPMed5ALL	TOPMed5ALL	rs115475925	5	130456081	C	T	'HINT1	38895	intergenic			7	-0.225	0.050496	49385	4724	390														18	18	17	18		x
rs149591306:130456363:C:A	5	130456363	1.18e-08	snp	D-Rhamnose	5:131120670:C:A	5:131120670:C:A_TOPMed5ALL	TOPMed5ALL	rs149591306	5	130456363	C	A	'HINT1	38613	intergenic			7	-0.236	0.05046	49387	4724	388														18	18	17	18		x
rs116226790:130462588:C:T	5	130462588	1.18e-08	snp	D-Rhamnose	5:131126895:C:A	5:131126895:C:A_TOPMed5ALL	TOPMed5ALL	rs116226790	5	130462588	C	A	'HINT1	32388	intergenic			6	-0.278	1.8e-05	54497	2	0														18	18	18	18		x
rs147140694:130462724:G:A	5	130462724	1.18e-08	snp	D-Rhamnose	5:131127031:G:A	5:131127031:G:A_TOPMed5ALL	TOPMed5ALL	rs147140694	5	130462724	G	A	'HINT1	32252	intergenic			7	-0.146	0.050488	49384	4725	389		ctcf										1.31995		18	18	18	18		x
rs190658905:130466155:C:T	5	130466155	1.18e-08	snp	D-Rhamnose	5:131130462:C:T	5:131130462:C:T_TOPMed5ALL	TOPMed5ALL	rs190658905	5	130466155	C	T	'HINT1	28821	intergenic			7	-0.236	0.050426	49387	4722	387														18	18	18	18		x
rs149423244:130468137:G:A	5	130468137	1.17e-08	snp	D-Rhamnose	5:131132444:G:A	5:131132444:G:A_TOPMed5ALL	TOPMed5ALL	rs149423244	5	130468137	G	A	'HINT1	26839	intergenic			7	-0.201	0.050542	49376	4737	386														18	18	18	18		x
rs6868889:130486287:T:C	5	130486287	1.17e-08	snp	D-Rhamnose	5:131150594:T:C	5:131150594:T:C_TOPMed5ALL	TOPMed5ALL	rs6868889	5	130486287	T	C	'HINT1	8689	intergenic			5	-0.146	0.050552	49374	4738	386											2.2			18	18	18	18		x
rs73790623:136260980:G:T	5	136260980	4.56e-08	snp	[Similar to: L-Glutathione (reduced); ΔMass: 0.9383 Da]	5:136925291:G:T	5:136925291:G:T_TOPMed5ALL	TOPMed5ALL	rs73790623	5	136260980	G	T	'SPOCK1	50007	intergenic			6	-0.261	0.029652	51389	2988	122														18	18	18	18		x
rs144965781:136264556:C:T	5	136264556	4.1e-08	snp	[Similar to: L-Glutathione (reduced); ΔMass: 0.9383 Da]
rs57840587:136274333:T:A	5	136274333	3.43e-08	snp	[Similar to: L-Glutathione (reduced); ΔMass: 0.9383 Da]	5:136938644:T:A	5:136938644:T:A_TOPMed5ALL	TOPMed5ALL	rs57840587	5	136274333	T	A	'SPOCK1	36654	intergenic			7	-0.206	0.032542	51118	3213	167														18	18	18	18		x
rs142843806:136281032:C:T	5	136281032	3.36e-08	snp	[Similar to: L-Glutathione (reduced); ΔMass: 0.9383 Da]	5:136945343:C:T	5:136945343:C:T_TOPMed5ALL	TOPMed5ALL	rs142843806	5	136281032	C	T	'SPOCK1	29955	intergenic			7	-0.231	0.032579	51115	3217	167														18	18	18	18		x
rs17170751:136297231:A:C	5	136297231	3.29e-08	snp	[Similar to: L-Glutathione (reduced); ΔMass: 0.9383 Da]	5:136961542:A:C	5:136961542:A:C_TOPMed5ALL	TOPMed5ALL	rs17170751	5	136297231	A	C	'SPOCK1	13756	intergenic			7	-0.191	0.033973	50986	3323	190														18	18	18	18		x
rs4490575:136304152:A:G	5	136304152	3.23e-08	snp	[Similar to: L-Glutathione (reduced); ΔMass: 0.9383 Da]	5:136968463:A:G	5:136968463:A:G_TOPMed5ALL	TOPMed5ALL	rs4490575	5	136304152	A	G	'SPOCK1	6835	intergenic			7	-0.193	0.032672	51049	3215	171														18	18	17	18		x
rs7719358:136338365:G:A	5	136338365	6.52e-09	snp	D-glucono-1,5-lactone	5:137002676:G:A	5:137002676:G:A_TOPMed5ALL	TOPMed5ALL	rs7719358	5	136338365	G	A	'SPOCK1		intronic			7	-0.13	0.226857	32791	18689	3019														17	18	17	18		x
rs6596362:136339498:G:C	5	136339498	7.53e-09	snp	D-glucono-1,5-lactone	5:137003809:G:C	5:137003809:G:C_TOPMed5ALL	TOPMed5ALL	rs6596362	5	136339498	G	C	'SPOCK1		intronic			7	-0.104	0.253023	30488	20443	3568											2.87	1.57194		17	18	17	18		x
rs59205255:136342781:A:C	5	136342781	6.22e-09	snp	D-glucono-1,5-lactone	5:137007092:A:C	5:137007092:A:C_TOPMed5ALL	TOPMed5ALL	rs59205255	5	136342781	A	C	'SPOCK1		intronic			6	-0.229	0.254729	30357	20519	3623														17	18	17	18		x
rs17521284	5	136345401	6.21e-09	snp	D-glucono-1,5-lactone	5:137009712:A:G	5:137009712:A:G_TOPMed5ALL	TOPMed5ALL	rs17521284	5	136345401	A	G	'SPOCK1		intronic			6	-0.01	0.254798	30346	20532	3620											3.11	3.19537		17	18	17	18		x
rs116483458:154994188:G:T	5	154994188	5.42e-10	snp	Fumarate	5:155614628:G:C	5:155614628:G:C_TOPMed5ALL	TOPMed5ALL	rs116483458	5	154994188	G	C	'KIF4B	-596503	intergenic			7	-0.183	9e-06	54495	1	0														18	18	18	18		x
rs78725118:155023226:G:A	5	155023226	5.26e-09	snp	Fumarate
rs114831701:155035765:C:T	5	155035765	5.64e-09	snp	Fumarate	5:155656205:C:T	5:155656205:C:T_TOPMed5ALL	TOPMed5ALL	rs114831701	5	155035765	C	T	'KIF4B	-638080	intergenic			6	-0.136	0.006974	53730	754	3														18	18	17	18		x
rs116324036:155260530:A:G	5	155260530	8.33e-10	snp	Fumarate	5:155833520:A:G	5:155833520:A:G_TOPMed5ALL	TOPMed5ALL	rs116324036	5	155260530	A	G	'SGCD	493237	intergenic			3a	0.298	0.011303	53277	1212	10	209	ctcf									2.74	2.19879		18	18	17	18		x
rs143554311:171584615:G:A	5	171584615	2.74e-08	snp	Diphosphate	5:172157611:G:A	5:172157611:G:A_TOPMed5ALL	TOPMed5ALL	rs143554311	5	171584615	G	A	'STK10		intronic			6	-0.166	0.048589	49609	4482	407														6	5	6	6		x
rs148048975:171585539:G:C	5	171585539	2.74e-08	snp	Diphosphate	5:172158535:G:C	5:172158535:G:C_TOPMed5ALL	TOPMed5ALL	rs148048975	5	171585539	G	C	'STK10		intronic			7	-0.285	0.049221	49554	4525	420														6	5	6	6		x
rs141780998:171585590:G:A	5	171585590	2.74e-08	snp	Diphosphate	5:172158586:G:A	5:172158586:G:A_TOPMed5ALL	TOPMed5ALL	rs141780998	5	171585590	G	A	'STK10		intronic			6	-0.245	0.049239	49552	4527	420														6	5	6	6		x
rs60841082	6	10723728	2.87e-08	snp	D-Rhamnose	6:10723495:T:G	6:10723495:T:G_TOPMed5ALL	TOPMed5ALL	rs60841082	6	10723728	T	G	'TMEM14C		intronic			4	5.011	0.046405	49814	4310	374	417	pro												1	1	1	1		x
rs11961146:21454323:A:G	6	21454323	1.33e-08	snp	D-Rhamnose	6:21454092:A:G	6:21454092:A:G_TOPMed5ALL	TOPMed5ALL	rs11961146	6	21454323	A	G	'LINC00581	31969	intergenic			7	-0.269	0.020938	52279	2150	66														18	18	18	6		x
rs73730800:37577716:T:A	6	37577716	2.36e-09	snp	Dopamine	6:37609940:T:A	6:37609940:T:A_TOPMed5ALL	TOPMed5ALL	rs73730800	6	37577716	T	A	'MDGA1	22568	intergenic			6	-0.182	0.037029	50658	3644	196														17	17	18	17		x
rs73734208:37579938:A:T	6	37579938	2.24e-09	snp	Dopamine	6:37612162:A:T	6:37612162:A:T_TOPMed5ALL	TOPMed5ALL	rs73734208	6	37579938	A	T	'MDGA1	20346	intergenic			6	-0.151	0.03734	50629	3670	200												1.46841		17	17	18	17		x
rs73734210	6	37583244	2.79e-09	snp	Dopamine	6:37615468:C:A	6:37615468:C:A_TOPMed5ALL	TOPMed5ALL	rs73734210	6	37583244	C	A	'MDGA1	17040	intergenic			5	-0.164	0.034854	50861	3450	174														16	17	18	17		x
rs140817700:64699622:T:G	6	64699622	4.9e-08	snp	Fumarate	6:63989729:T:G	6:63989729:T:G_TOPMed5ALL	TOPMed5ALL	rs140817700	6	64699622	T	G	'EYS		intronic			7	-0.219	0.031663	51068	3312	68														18	18	18	18		x
rs62407756:72653509:T:A	6	72653509	1.76e-08	snp	LPC18:2	6:71943806:T:A	6:71943806:T:A_TOPMed5ALL	TOPMed5ALL	rs62407756	6	72653509	T	A	'RIMS1		intronic			7	-0.171	0.114764	42952	10585	962														17	18	18	18		x
rs9499901:105069405:T:C	6	105069405	3.16e-09	snp	Pyruvate (uM)	6:104621530:T:C	6:104621530:T:C_TOPMed5ALL	TOPMed5ALL	rs9499901	6	105069405	T	C	'HACE1	106563	intergenic			5	0.052	0.026854	51699	2671	128											4.3	3.1201		17	10	17	18		x
6:105497842:T:C	6	105497842	3.54e-08	snp	Pyruvate (uM)
rs9500024:105522324:C:T	6	105522324	3.48e-08	snp	Pyruvate (uM)	6:105074449:C:T	6:105074449:C:T_TOPMed5ALL	TOPMed5ALL	rs9500024	6	105522324	C	T	'LIN28B		intronic			6	-0.249	0.026973	51682	2694	123														17	18	17	18		x
rs9486035:105527177:C:T	6	105527177	3.48e-08	snp	Pyruvate (uM)	6:105079302:C:T	6:105079302:C:T_TOPMed5ALL	TOPMed5ALL	rs9486035	6	105527177	C	T	'LIN28B		UTR3			7	0.08	0.02712	51669	2704	126											4.84	1.87383		17	18	17	18		x
rs141746368:105530248:G:A	6	105530248	3.47e-08	snp	Pyruvate (uM)	6:105082373:G:A	6:105082373:G:A_TOPMed5ALL	TOPMed5ALL	rs141746368	6	105530248	G	A	'LIN28B		UTR3			7	0.047	0.027129	51668	2705	126														17	18	18	18		x
rs2011082:110734999:G:T	6	110734999	9.22e-10	snp	L-Carnitine.1	6:110413796:G:T	6:110413796:G:T_TOPMed5ALL	TOPMed5ALL	rs2011082	6	110734999	G	T	'DDO		intronic			7	-0.239	0.847199	1767	13121	39611														6	6	11	9		x
rs2011082:110734999:G:T	6	110734999	9.11e-10	snp	L-Carnitine	6:110413796:G:T	6:110413796:G:T_TOPMed5ALL	TOPMed5ALL	rs2011082	6	110734999	G	T	'DDO		intronic			7	-0.239	0.847199	1767	13121	39611														6	6	11	9		x
rs12210538	6	110760008	1.35e-08	snp	acetyl-carnitine	6:110438805:A:G	6:110438805:A:G_TOPMed5ALL	TOPMed5ALL	rs12210538	6	110760008	A	G	SLC22A16		exonic	missense	M409T	5	0.163	0.160663	38918	13650	1931			T	D	D	P	M	T	T	0.351	4.98	3.58033		18	18	18	17		x
rs12210538	6	110760008	1.39e-15	snp	L-Carnitine.1	6:110438805:A:G	6:110438805:A:G_TOPMed5ALL	TOPMed5ALL	rs12210538	6	110760008	A	G	'SLC22A16	0	exonic	missense	M409T	5	0.163	0.160663	38918	13650	1931	0	0	T	D	D	P	M	T	T	0.351	4.98	3.58033	0	18	18	18	17		x
rs12210538	6	110760008	1.46e-15	snp	L-Carnitine	6:110438805:A:G	6:110438805:A:G_TOPMed5ALL	TOPMed5ALL	rs12210538	6	110760008	A	G	'SLC22A16	0	exonic	missense	M409T	5	0.163	0.160663	38918	13650	1931	0	0	T	D	D	P	M	T	T	0.351	4.98	3.58033	0	18	18	18	17		x
rs72939920:110762453:A:T	6	110762453	8.69e-09	snp	acetyl-carnitine	6:110441250:A:T	6:110441250:A:T_TOPMed5ALL	TOPMed5ALL	rs72939920	6	110762453	A	T	'SLC22A16		intronic			6	-0.242	0.160021	38966	13624	1909														18	18	18	17		x
rs72939920:110762453:A:T	6	110762453	8.6e-16	snp	L-Carnitine.1	6:110441250:A:T	6:110441250:A:T_TOPMed5ALL	TOPMed5ALL	rs72939920	6	110762453	A	T	'SLC22A16		intronic			6	-0.242	0.160021	38966	13624	1909														18	18	18	17		x
rs72939920:110762453:A:T	6	110762453	8.99e-16	snp	L-Carnitine	6:110441250:A:T	6:110441250:A:T_TOPMed5ALL	TOPMed5ALL	rs72939920	6	110762453	A	T	'SLC22A16		intronic			6	-0.242	0.160021	38966	13624	1909														18	18	18	17		x
rs12194000:110776012:A:G	6	110776012	2.57e-08	snp	acetyl-carnitine
rs12194000:110776012:A:G	6	110776012	1.7e-14	snp	L-Carnitine.1
rs12194000:110776012:A:G	6	110776012	1.76e-14	snp	L-Carnitine
rs114639016:113712968:T:C	6	113712968	1.58e-08	snp	Pyruvate (uM)	6:113391766:T:C	6:113391766:T:C_TOPMed5ALL	TOPMed5ALL	rs114639016	6	113712968	T	C	'LOC101927686	231769	intergenic			7	0.02	0.025946	51776	2616	106											2.64	2.16774		18	6	18	18		x
rs6931237:113720383:A:G	6	113720383	8.88e-09	snp	Pyruvate (uM)	6:113399181:A:G	6:113399181:A:G_TOPMed5ALL	TOPMed5ALL	rs6931237	6	113720383	A	G	'LOC101927686	224354	intergenic			6	-0.21	0.025991	51771	2623	105														18	17	18	18		x
rs1564902:123240499:A:G	6	123240499	1.23e-08	snp	2-Oxoglutaramate	6:122919354:A:G	6:122919354:A:G_TOPMed5ALL	TOPMed5ALL	rs1564902	6	123240499	A	G	'CLVS2	76617	intergenic			5	-0.198	0.032955	50991	3422	85														18	18	18	18		x
rs76083520:123245071:A:G	6	123245071	2.09e-08	snp	2-Oxoglutaramate	6:122923926:A:G	6:122923926:A:G_TOPMed5ALL	TOPMed5ALL	rs76083520	6	123245071	A	G	'CLVS2	72045	intergenic			7	-0.152	0.032701	51012	3398	83												2.14919		18	18	18	18		x
rs142423532:123265510:G:A	6	123265510	7.95e-10	snp	2-Oxoglutaramate	6:122944365:G:A	6:122944365:G:A_TOPMed5ALL	TOPMed5ALL	rs142423532	6	123265510	G	A	'CLVS2	51606	intergenic			7	-0.285	0.031799	51111	3310	78														17	18	18	18		x
rs79047375:123268283:C:T	6	123268283	5.13e-09	snp	2-Oxoglutaramate	6:122947138:C:T	6:122947138:C:T_TOPMed5ALL	TOPMed5ALL	rs79047375	6	123268283	C	T	'CLVS2	48833	intergenic			6	-0.2	0.031817	51109	3312	78														17	18	18	18		x
rs76882942:151454757:A:T	6	151454757	2.4e-08	snp	Pyruvate (uM)	6:151133621:A:T	6:151133621:A:T_TOPMed5ALL	TOPMed5ALL	rs76882942	6	151454757	A	T	'MTHFD1L	-31734	intergenic			6	-0.221	0.023991	51972	2439	88														17	6	6	18		x
rs58724249:151454926:T:A	6	151454926	2.4e-08	snp	Pyruvate (uM)	6:151133790:T:A	6:151133790:T:A_TOPMed5ALL	TOPMed5ALL	rs58724249	6	151454926	T	A	'MTHFD1L	-31903	intergenic			6	-0.227	0.02534	51840	2556	103														17	6	6	18		x
rs11155969	6	154689531	4.91e-08	snp	Fumarate	6:154368397:T:C	6:154368397:T:C_TOPMed5ALL	TOPMed5ALL	rs11155969	6	154689531	T	C	'IPCEF1	-11631	intergenic			4	0.032	0.027533	51556	2883	59	1000	proFR												18	11	9	18		x
rs73782381:161370763:A:G	6	161370763	4.13e-08	snp	S-Adenosyl-L-homocysteine	6:160949731:A:G	6:160949731:A:G_TOPMed5ALL	TOPMed5ALL	rs73782381	6	161370763	A	G	'MAP3K4	41996	intergenic			4	0.148	0.034552	50896	3436	165	1000										4.36	2.15528		6	18	17	17		x
rs55964334:161371504:G:A	6	161371504	2.07e-08	snp	S-Adenosyl-L-homocysteine	6:160950472:G:A	6:160950472:G:A_TOPMed5ALL	TOPMed5ALL	rs55964334	6	161371504	G	A	'MAP3K4	41255	intergenic			4	0.121	0.028413	51537	2827	135	1000													10	18	17	17		x
rs9366021	6	166901835	4.8e-09	snp	Fumarate	6:166488347:C:T	6:166488347:C:T_TOPMed5ALL	TOPMed5ALL	rs9366021	6	166901835	C	T	'RPS6KA2		intronic			4	0.55	0.017945	52578	1886	35	1000	proFR												6	1	5	10		x
rs16899310	6	167116566	3.69e-08	snp	Pyruvate (uM)	6:166703078:G:A	6:166703078:G:A_TOPMed5ALL	TOPMed5ALL	rs16899310	6	167116566	G	A	'RPS6KA2		intronic			7	-0.163	0.020808	52308	2114	77														17	17	17	17		x
rs80263422:167120304:G:T	6	167120304	3.69e-08	snp	Pyruvate (uM)	6:166706816:G:T	6:166706816:G:T_TOPMed5ALL	TOPMed5ALL	rs80263422	6	167120304	G	T	'RPS6KA2		intronic			6	-0.2	0.020808	52308	2114	77														17	17	6	17		x
rs112575570:167134717:G:A	6	167134717	3.69e-08	snp	Pyruvate (uM)	6:166721229:G:A	6:166721229:G:A_TOPMed5ALL	TOPMed5ALL	rs112575570	6	167134717	G	A	'RPS6KA2		intronic			6	-0.076	0.024872	51889	2509	101	230													17	17	18	18		x
rs6919415:167784937:C:T	6	167784937	3.93e-08	snp	Diphosphate
rs57365767:167785889:G:A	6	167785889	3.88e-08	snp	Diphosphate	6:167372401:G:A	6:167372401:G:A_TOPMed5ALL	TOPMed5ALL	rs57365767	6	167785889	G	A	'TCP10		downstream			7	-0.2	0.066378	47966	5816	709														17	17	18	17		x
rs17151489:6334624:A:G	7	6334624	2.02e-08	snp	Pyruvate (uM)	7:6294993:A:G	7:6294993:A:G_TOPMed5ALL	TOPMed5ALL	rs17151489	7	6334624	A	G	'CYTH3	-22382	intergenic			4	0.186	0.044424	50010	4134	354	803	open												18	11	18	11		x
rs10258415:6338919:A:G	7	6338919	1.75e-08	snp	Pyruvate (uM)	7:6299288:A:G	7:6299288:A:G_TOPMed5ALL	TOPMed5ALL	rs10258415	7	6338919	A	G	'CYTH3	-26677	intergenic			7	-0.218	0.044258	50024	4126	349														18	6	18	6		x
rs10215856:6339313:T:C	7	6339313	2.86e-08	snp	Pyruvate (uM)	7:6299682:T:C	7:6299682:T:C_TOPMed5ALL	TOPMed5ALL	rs10215856	7	6339313	T	C	'CYTH3	-27071	intergenic			6	-0.21	0.027369	51646	2717	133														18	6	18	6		x
rs10216162:6339443:G:C	7	6339443	2.87e-08	snp	Pyruvate (uM)	7:6299812:G:C	7:6299812:G:C_TOPMed5ALL	TOPMed5ALL	rs10216162	7	6339443	G	C	'CYTH3	-27201	intergenic			5	-0.216	0.02737	51626	2716	133														18	6	18	6		x
rs28890911:6340870:T:C	7	6340870	2.9e-08	snp	Pyruvate (uM)	7:6301239:T:C	7:6301239:T:C_TOPMed5ALL	TOPMed5ALL	rs28890911	7	6340870	T	C	'FAM220A	28170	intergenic			6	-0.289	0.027836	51603	2756	139														18	6	18	6		x
rs78482658:6341802:T:C	7	6341802	2.93e-08	snp	Pyruvate (uM)	7:6302171:T:C	7:6302171:T:C_TOPMed5ALL	TOPMed5ALL	rs78482658	7	6341802	T	C	'FAM220A	27238	intergenic			7	-0.177	0.027433	51640	2724	133														18	6	18	6		x
rs138129378:6348774:G:A	7	6348774	3.58e-08	snp	Pyruvate (uM)	7:6309143:G:A	7:6309143:G:A_TOPMed5ALL	TOPMed5ALL	rs138129378	7	6348774	G	A	'FAM220A	20266	intergenic			7	-0.207	0.027212	51665	2702	132														18	6	18	6		x
rs28565038:7565053:C:T	7	7565053	4.24e-08	snp	Pyruvate (uM)	7:7525422:C:T	7:7525422:C:T_TOPMed5ALL	TOPMed5ALL	rs28565038	7	7565053	C	T	'COL28A1		intronic			5	-0.163	0.037525	50667	3570	260														6	17	18	18		x
rs7810456:7571890:C:T	7	7571890	3.09e-09	snp	Pyruvate (uM)	7:7532259:C:T	7:7532259:C:T_TOPMed5ALL	TOPMed5ALL	rs7810456	7	7571890	C	T	'COL28A1		intronic			6	-0.134	0.044149	50041	4100	356												1.66644		6	17	18	18		x
rs17168530:7574289:T:C	7	7574289	4.15e-08	snp	Pyruvate (uM)	7:7534658:T:C	7:7534658:T:C_TOPMed5ALL	TOPMed5ALL	rs17168530	7	7574289	T	C	'COL28A1		intronic			7	0.101	0.038629	50554	3668	271											2.41			6	17	18	6		x
rs7805479:7578858:T:C	7	7578858	4.51e-08	snp	Pyruvate (uM)	7:7539227:T:C	7:7539227:T:C_TOPMed5ALL	TOPMed5ALL	rs7805479	7	7578858	T	C	'COL28A1	-3398	intergenic			4	-0.111	0.039432	50487	3726	286														6	17	18	18		x
rs9655512:7584262:A:G	7	7584262	4.51e-08	snp	Pyruvate (uM)
rs148269748:16694867:A:T	7	16694867	3.69e-08	snp	Pyruvate (uM)	7:16655242:A:T	7:16655242:A:T_TOPMed5ALL	TOPMed5ALL	rs148269748	7	16694867	A	T	'BZW2		intronic			6	-0.001	0.023101	52055	2370	74														6	6	6	6		x
rs7787613:17005841:C:T	7	17005841	3.85e-08	snp	2S-5S-Methionine sulfoximine	7:16966217:C:T	7:16966217:C:T_TOPMed5ALL	TOPMed5ALL	rs7787613	7	17005841	C	T	'AGR3	-84228	intergenic			7	-0.259	0.19731	35211	17068	2219														18	6	6	18		x
rs71532545:33008224:G:A	7	33008224	4.8e-08	snp	UDP-N-acetyl-D-glucosamine	7:32968612:G:A	7:32968612:G:A_TOPMed5ALL	TOPMed5ALL	rs71532545	7	33008224	G	A	'FKBP9		intronic			7	-0.178	0.322579	26415	20971	7086														6	6	6	6		x
rs7793408:33009556:G:A	7	33009556	1.21e-08	snp	UDP-N-acetyl-D-glucosamine	7:32969944:G:A	7:32969944:G:A_TOPMed5ALL	TOPMed5ALL	rs7793408	7	33009556	G	A	'FKBP9		intronic			7	-0.227	0.32218	26463	20955	7081														6	6	6	6		x
rs111977562:33010329:G:A	7	33010329	1.26e-08	snp	UDP-N-acetyl-D-glucosamine	7:32970717:G:A	7:32970717:G:A_TOPMed5ALL	TOPMed5ALL	rs111977562	7	33010329	G	A	'FKBP9		intronic			6	-0.222	0.322577	26431	20973	7093														6	6	6	6		x
rs79620332:33018451:A:G	7	33018451	2.28e-08	snp	UDP-N-acetyl-D-glucosamine	7:32978839:A:G	7:32978839:A:G_TOPMed5ALL	TOPMed5ALL	rs79620332	7	33018451	A	G	'FKBP9		intronic			6	-0.168	0.319731	26722	20704	7073														6	5	6	5		x
rs71532550:33018606:C:T	7	33018606	2.29e-08	snp	UDP-N-acetyl-D-glucosamine	7:32978994:C:T	7:32978994:C:T_TOPMed5ALL	TOPMed5ALL	rs71532550	7	33018606	C	T	'FKBP9		intronic			6	-0.074	0.319621	26729	20702	7068														6	5	6	5		x
rs113706612:33021538:G:T	7	33021538	3.61e-09	snp	UDP-N-acetyl-D-glucosamine	7:32981926:G:T	7:32981926:G:T_TOPMed5ALL	TOPMed5ALL	rs113706612	7	33021538	G	T	'FKBP9		intronic			7	-0.193	0.317683	26843	20677	6973		open												6	6	6	5		x
rs34081562:33025494:A:G	7	33025494	2.68e-09	snp	UDP-N-acetyl-D-glucosamine	7:32985882:A:G	7:32985882:A:G_TOPMed5ALL	TOPMed5ALL	rs34081562	7	33025494	A	G	'FKBP9		intronic			7	-0.316	0.319868	26731	20671	7097														6	5	6	6		x
rs35727868:33028487:C:T	7	33028487	1.64e-09	snp	UDP-N-acetyl-D-glucosamine	7:32988875:C:T	7:32988875:C:T_TOPMed5ALL	TOPMed5ALL	rs35727868	7	33028487	C	T	'FKBP9		intronic			5	-0.181	0.317676	26940	20492	7067	354	proFR												6	5	6	5		x
rs59428480	7	33028566	3.6e-08	snp	UDP-N-acetyl-D-glucosamine	7:32988954:A:G	7:32988954:A:G_TOPMed5ALL	TOPMed5ALL	rs59428480	7	33028566	A	G	'FKBP9		intronic			6	-0.207	0.16204	38498	14340	1661		proFR												6	5	6	5		x
rs12531063:33029281:C:T	7	33029281	1.25e-08	snp	UDP-N-acetyl-D-glucosamine	7:32989669:C:T	7:32989669:C:T_TOPMed5ALL	TOPMed5ALL	rs12531063	7	33029281	C	T	'FKBP9		intronic			7	-0.214	0.153333	39341	13603	1555														6	5	5	6		x
rs7357309:33030058:G:A	7	33030058	1.54e-08	snp	UDP-N-acetyl-D-glucosamine	7:32990446:G:A	7:32990446:G:A_TOPMed5ALL	TOPMed5ALL	rs7357309	7	33030058	G	A	'FKBP9		intronic			6	-0.221	0.159719	38708	14173	1618														6	5	5	6		x
rs143327920:33031672:C:A	7	33031672	7.15e-09	snp	UDP-N-acetyl-D-glucosamine
rs28608867:33031968:A:G	7	33031968	7.02e-09	snp	UDP-N-acetyl-D-glucosamine	7:32992356:A:G	7:32992356:A:G_TOPMed5ALL	TOPMed5ALL	rs28608867	7	33031968	A	G	'FKBP9		intronic			5	-0.266	0.159992	38678	14178	1628	199											1.26156		6	6	6	6		x
rs71532553:33033321:C:T	7	33033321	6.23e-11	snp	UDP-N-acetyl-D-glucosamine	7:32993709:C:T	7:32993709:C:T_TOPMed5ALL	TOPMed5ALL	rs71532553	7	33033321	C	T	'FKBP9		intronic			7	-0.197	0.327012	25956	21441	7101														6	6	6	6		x
rs12535327:33034832:C:T	7	33034832	3.16e-10	snp	UDP-N-acetyl-D-glucosamine	7:32995220:C:T	7:32995220:C:T_TOPMed5ALL	TOPMed5ALL	rs12535327	7	33034832	C	T	'FKBP9		intronic			6	-0.196	0.158774	38767	14158	1574														6	6	6	6		x
rs10281146:33035342:A:G	7	33035342	2.56e-16	snp	UDP-N-acetyl-D-glucosamine	7:32995730:A:G	7:32995730:A:G_TOPMed5ALL	TOPMed5ALL	rs10281146	7	33035342	A	G	'FKBP9		intronic			7	-0.263	0.345061	23545	24297	6657														6	6	6	6		x
rs199712220:33037893:T:C	7	33037893	7.26e-22	snp	UDP-N-acetyl-D-glucosamine
rs2392192:33043569:T:C	7	33043569	1.01e-09	snp	UDP-N-acetyl-D-glucosamine	7:33003957:T:C	7:33003957:T:C_TOPMed5ALL	TOPMed5ALL	rs2392192	7	33043569	T	C	'FKBP9		intronic			7	-0.242	0.561603	11429	24922	18143														6	5	6	5		x
rs6462443:33044057:T:C	7	33044057	1.01e-09	snp	UDP-N-acetyl-D-glucosamine	7:33004445:T:C	7:33004445:T:C_TOPMed5ALL	TOPMed5ALL	rs6462443	7	33044057	T	C	'FKBP9		intronic			5	0.003	0.55968	11472	25050	17977	153													6	5	6	5		x
rs3088060:33045285:G:A	7	33045285	9.56e-10	snp	UDP-N-acetyl-D-glucosamine	7:33005673:G:A	7:33005673:G:A_TOPMed5ALL	TOPMed5ALL	rs3088060	7	33045285	G	A	'FKBP9		UTR3			6	-0.168	0.560286	11478	24972	18049	210										2.18			6	5	6	5		x
rs11541013:33045298:A:G	7	33045298	1.02e-13	snp	UDP-N-acetyl-D-glucosamine	7:33005686:A:G	7:33005686:A:G_TOPMed5ALL	TOPMed5ALL	rs11541013	7	33045298	A	G	'FKBP9		UTR3			7	-0.158	0.154645	39358	13426	1715	210													6	5	6	5		x
rs10525:33045396:A:T	7	33045396	9.51e-10	snp	UDP-N-acetyl-D-glucosamine	7:33005784:A:T	7:33005784:A:T_TOPMed5ALL	TOPMed5ALL	rs10525	7	33045396	A	T	'FKBP9		UTR3			7	-0.196	0.560304	11477	24972	18050														6	5	6	5		x
rs10142:33046197:C:T	7	33046197	5.89e-10	snp	UDP-N-acetyl-D-glucosamine	7:33006585:C:T	7:33006585:C:T_TOPMed5ALL	TOPMed5ALL	rs10142	7	33046197	C	T	'FKBP9		UTR3			5	0.43	0.568965	11231	24520	18748														6	5	6	6		x
rs10228058:33047249:A:C	7	33047249	7.22e-10	snp	UDP-N-acetyl-D-glucosamine	7:33007637:A:C	7:33007637:A:C_TOPMed5ALL	TOPMed5ALL	rs10228058	7	33047249	A	C	'FKBP9		downstream			6	-0.271	0.559942	11597	24767	18130														6	6	6	6		x
rs117849070:33047574:T:A	7	33047574	4.34e-10	snp	UDP-N-acetyl-D-glucosamine
rs4394301:33049584:A:G	7	33049584	2.06e-10	snp	UDP-N-acetyl-D-glucosamine	7:33009972:A:G	7:33009972:A:G_TOPMed5ALL	TOPMed5ALL	rs4394301	7	33049584	A	G	'FKBP9	-3041	intergenic			7	-0.131	0.561469	11437	24925	18137												2.39181		6	6	6	6		x
rs10215096:33050729:T:G	7	33050729	7.55e-09	snp	UDP-N-acetyl-D-glucosamine
rs4286846:33054812:C:G	7	33054812	5.52e-25	snp	UDP-N-acetyl-D-glucosamine	7:33015200:C:G	7:33015200:C:G_TOPMed5ALL	TOPMed5ALL	rs4286846	7	33054812	C	G	'NT5C3A		intronic			7	-0.229	0.287047	27904	21901	4693														6	5	5	5		x
rs6963198:33058331:G:A	7	33058331	4.66e-08	snp	UDP-N-acetyl-D-glucosamine	7:33018719:G:A	7:33018719:G:A_TOPMed5ALL	TOPMed5ALL	rs6963198	7	33058331	G	A	'NT5C3A		intronic			7	-0.246	0.309754	26126	22982	5390														6	5	5	6		x
rs17170180:33065102:T:C	7	33065102	1.55e-28	snp	UDP-N-acetyl-D-glucosamine	7:33025490:T:C	7:33025490:T:C_TOPMed5ALL	TOPMed5ALL	rs17170180	7	33065102	T	C	'NT5C3A		intronic			6	-0.199	0.376014	21475	25062	7961														6	5	5	5		x
rs10270155:33071266:T:C	7	33071266	1.18e-20	snp	UDP-N-acetyl-D-glucosamine	7:33031654:T:C	7:33031654:T:C_TOPMed5ALL	TOPMed5ALL	rs10270155	7	33071266	T	C	'NT5C3A		intronic			6	-0.205	0.319942	25279	23567	5653														6	6	6	6		x
rs67595817:33072208:C:G	7	33072208	4.98e-08	snp	UDP-N-acetyl-D-glucosamine	7:33032596:C:G	7:33032596:C:G_TOPMed5ALL	TOPMed5ALL	rs67595817	7	33072208	C	G	'NT5C3A		intronic			7	-0.238	0.342472	23802	24056	6634														6	6	6	6		x
rs17170218:33074785:A:T	7	33074785	1.41e-20	snp	UDP-N-acetyl-D-glucosamine	7:33035173:A:T	7:33035173:A:T_TOPMed5ALL	TOPMed5ALL	rs17170218	7	33074785	A	T	'NT5C3A		intronic			7	-0.124	0.319373	25336	23515	5648		open												10	10	9	10		x
rs4316067:33081514:A:G	7	33081514	3.42e-34	snp	UDP-N-acetyl-D-glucosamine	7:33041902:A:G	7:33041902:A:G_TOPMed5ALL	TOPMed5ALL	rs4316067	7	33081514	A	G	'NT5C3A		intronic			2b	0.375	0.337979	24397	23365	6737	137													10	6	6	2		x
rs7792135:33082375:A:G	7	33082375	8.02e-14	snp	UDP-N-acetyl-D-glucosamine	7:33042763:A:G	7:33042763:A:G_TOPMed5ALL	TOPMed5ALL	rs7792135	7	33082375	A	G	'NT5C3A		intronic			7	0.15	0.154198	39399	13391	1708												1.32229		10	6	11	6		x
rs66798602:33084466:A:G	7	33084466	4.91e-08	snp	UDP-N-acetyl-D-glucosamine	7:33044854:A:G	7:33044854:A:G_TOPMed5ALL	TOPMed5ALL	rs66798602	7	33084466	A	G	'NT5C3A		intronic			7	-0.177	0.351316	23043	24618	6837														10	9	9	11		x
rs7776847:33086391:G:A	7	33086391	2.39e-11	snp	UDP-N-acetyl-D-glucosamine	7:33046779:G:A	7:33046779:G:A_TOPMed5ALL	TOPMed5ALL	rs7776847	7	33086391	G	A	'NT5C3A		intronic			7	-0.186	0.186979	36224	16168	2106														10	6	6	6		x
rs6976301:33086547:T:C	7	33086547	2.52e-08	snp	UDP-N-acetyl-D-glucosamine	7:33046935:T:C	7:33046935:T:C_TOPMed5ALL	TOPMed5ALL	rs6976301	7	33086547	T	C	'NT5C3A		intronic			6	-0.242	0.457995	16304	26463	11726														10	6	6	6		x
rs28623683:33096644:C:T	7	33096644	3.68e-24	snp	UDP-N-acetyl-D-glucosamine	7:33057032:C:T	7:33057032:C:T_TOPMed5ALL	TOPMed5ALL	rs28623683	7	33096644	C	T	'NT5C3A		intronic			7	-0.187	0.270115	29283	20990	4226														6	6	6	6		x
rs34307182:33103305:A:C	7	33103305	1.45e-20	snp	UDP-N-acetyl-D-glucosamine	7:33063693:A:C	7:33063693:A:C_TOPMed5ALL	TOPMed5ALL	rs34307182	7	33103305	A	C	'NT5C3A		upstream			5	0.461	0.298556	26989	22478	5032	601	pro												2	2	2	2		x
rs10265452:33106801:A:G	7	33106801	1.3e-20	snp	UDP-N-acetyl-D-glucosamine	7:33067189:A:G	7:33067189:A:G_TOPMed5ALL	TOPMed5ALL	rs10265452	7	33106801	A	G	'NT5C3A	-4392	intergenic			5	-0.2	0.298677	26989	22462	5046														18	17	17	6		x
rs12538619:33107843:A:T	7	33107843	2.22e-12	snp	UDP-N-acetyl-D-glucosamine	7:33068231:A:T	7:33068231:A:T_TOPMed5ALL	TOPMed5ALL	rs12538619	7	33107843	A	T	'NT5C3A	-5434	intergenic			4	-0.041	0.162141	38688	13949	1862		open												18	17	17	10		x
rs10252880:33110659:G:C	7	33110659	1.45e-29	snp	UDP-N-acetyl-D-glucosamine	7:33071047:G:C	7:33071047:G:C_TOPMed5ALL	TOPMed5ALL	rs10252880	7	33110659	G	C	'NT5C3A	-8250	intergenic			5	-0.217	0.341373	23842	24105	6552		ctcf												18	17	17	6		x
rs12531637:33117500:A:T	7	33117500	4.29e-19	snp	UDP-N-acetyl-D-glucosamine	7:33077888:A:T	7:33077888:A:T_TOPMed5ALL	TOPMed5ALL	rs12531637	7	33117500	A	T	'NT5C3A	-15091	intergenic			6	-0.189	0.290721	27582	22146	4771														18	17	17	6		x
rs2392215:33118352:C:T	7	33118352	1.44e-24	snp	UDP-N-acetyl-D-glucosamine	7:33078740:C:T	7:33078740:C:T_TOPMed5ALL	TOPMed5ALL	rs2392215	7	33118352	C	T	'NT5C3A	-15943	intergenic			6	-0.163	0.350364	23210	24389	6900														18	17	17	6		x
rs2392217:33118374:T:A	7	33118374	1.46e-24	snp	UDP-N-acetyl-D-glucosamine	7:33078762:T:A	7:33078762:T:A_TOPMed5ALL	TOPMed5ALL	rs2392217	7	33118374	T	A	'NT5C3A	-15965	intergenic			7	-0.158	0.350401	23207	24391	6901														18	17	17	6		x
rs1590142:33122183:C:T	7	33122183	3.71e-15	snp	UDP-N-acetyl-D-glucosamine	7:33082571:C:T	7:33082571:C:T_TOPMed5ALL	TOPMed5ALL	rs1590142	7	33122183	C	T	'RP9	12227	intergenic			7	-0.158	0.273359	28920	21361	4217														18	17	6	6		x
rs13227545:33148224:G:T	7	33148224	4.83e-14	snp	UDP-N-acetyl-D-glucosamine	7:33108612:G:T	7:33108612:G:T_TOPMed5ALL	TOPMed5ALL	rs13227545	7	33148224	G	T	'RP9		intronic			2b	3.062	0.273913	28884	21374	4241		pro												1	3	3	3		x
rs3843532:33154447:C:T	7	33154447	1.69e-08	snp	UDP-N-acetyl-D-glucosamine	7:33114835:C:T	7:33114835:C:T_TOPMed5ALL	TOPMed5ALL	rs3843532	7	33154447	C	T	'RP9	-5445	intergenic			5	-0.227	0.213059	34107	17561	2831	159													18	18	18	18		x
rs2541900:35423860:A:G	7	35423860	1.63e-09	snp	[Similar to: L-Glutathione oxidized; ΔMass: -1.0187 Da]	7:35384250:A:G	7:35384250:A:G_TOPMed5ALL	TOPMed5ALL	rs2541900	7	35423860	A	G	'LOC401324	-7774	intergenic			6	-0.239	0.058195	48569	5515	414														17	17	18	17		x
rs2592840:35424041:T:C	7	35424041	3.72e-10	snp	[Similar to: L-Glutathione oxidized; ΔMass: -1.0187 Da]	7:35384431:T:C	7:35384431:T:C_TOPMed5ALL	TOPMed5ALL	rs2592840	7	35424041	T	C	'LOC401324	-7955	intergenic			6	-0.251	0.055423	48830	5297	372														17	17	18	17		x
rs1867936:35425247:A:G	7	35425247	1.38e-08	snp	[Similar to: L-Glutathione oxidized; ΔMass: -1.0187 Da]	7:35385637:A:G	7:35385637:A:G_TOPMed5ALL	TOPMed5ALL	rs1867936	7	35425247	A	G	'LOC401324	-9161	intergenic			7	-0.112	0.066432	47779	6199	521											3.35	2.05368		17	17	18	17		x
rs2541901:35427623:C:T	7	35427623	2.4e-08	snp	[Similar to: L-Glutathione oxidized; ΔMass: -1.0187 Da]	7:35388013:C:G	7:35388013:C:G_TOPMed5ALL	TOPMed5ALL	rs2541901	7	35427623	C	G	'LOC401324	-11537	intergenic			7	-0.179	9e-06	54498	1	0														17	17	6	17		x
rs2541903:35429226:C:T	7	35429226	2.53e-08	snp	[Similar to: L-Glutathione oxidized; ΔMass: -1.0187 Da]	7:35389616:C:T	7:35389616:C:T_TOPMed5ALL	TOPMed5ALL	rs2541903	7	35429226	C	T	'LOC401324	-13140	intergenic			3a	-0.173	0.063891	48008	6018	473														17	17	6	17		x
rs73332297:35554226:C:T	7	35554226	2.76e-08	snp	[Similar to: L-Glutathione oxidized; ΔMass: -1.0187 Da]	7:35514616:C:T	7:35514616:C:T_TOPMed5ALL	TOPMed5ALL	rs73332297	7	35554226	C	T	'HERPUD2	118044	intergenic			6	-0.185	0.103534	44551	8611	1337														17	6	6	17		x
rs58405064:35554955:T:G	7	35554955	2.65e-08	snp	[Similar to: L-Glutathione oxidized; ΔMass: -1.0187 Da]	7:35515345:T:G	7:35515345:T:G_TOPMed5ALL	TOPMed5ALL	rs58405064	7	35554955	T	G	'HERPUD2	117315	intergenic			7	-0.221	0.098616	44945	8359	1195														17	6	6	17		x
rs79985508:35556417:A:T	7	35556417	1.45e-08	snp	[Similar to: L-Glutathione oxidized; ΔMass: -1.0187 Da]	7:35516807:A:T	7:35516807:A:T_TOPMed5ALL	TOPMed5ALL	rs79985508	7	35556417	A	T	'HERPUD2	115853	intergenic			5	0.042	0.101938	44681	8525	1293														17	6	6	17		x
rs57031922:35557749:G:A	7	35557749	1.41e-08	snp	[Similar to: L-Glutathione oxidized; ΔMass: -1.0187 Da]	7:35518139:G:A	7:35518139:G:A_TOPMed5ALL	TOPMed5ALL	rs57031922	7	35557749	G	A	'HERPUD2	114521	intergenic			6	-0.215	0.10324	44581	8583	1335														17	6	6	17		x
rs1424577:35558321:T:A	7	35558321	1.4e-08	snp	[Similar to: L-Glutathione oxidized; ΔMass: -1.0187 Da]	7:35518711:T:A	7:35518711:T:A_TOPMed5ALL	TOPMed5ALL	rs1424577	7	35558321	T	A	'HERPUD2	113949	intergenic			7	-0.196	0.103351	44570	8593	1336														17	6	6	17		x
rs73334204:35561765:G:A	7	35561765	2.64e-08	snp	[Similar to: L-Glutathione oxidized; ΔMass: -1.0187 Da]	7:35522155:G:A	7:35522155:G:A_TOPMed5ALL	TOPMed5ALL	rs73334204	7	35561765	G	A	'HERPUD2	110505	intergenic			6	-0.161	0.098837	44936	8353	1210	209													17	11	6	17		x
rs6974062:47061448:A:G	7	47061448	9.3e-09	snp	Bisphenol A	7:47021850:A:G	7:47021850:A:G_TOPMed5ALL	TOPMed5ALL	rs6974062	7	47061448	A	G	'TNS3	253304	intergenic			7	-0.185	0.258399	30034	20765	3700														18	18	18	18		x
rs17444628:47061720:A:G	7	47061720	1.92e-08	snp	Bisphenol A	7:47022122:A:G	7:47022122:A:G_TOPMed5ALL	TOPMed5ALL	rs17444628	7	47061720	A	G	'TNS3	253032	intergenic			5	-0.201	0.268675	29213	21287	3999														18	18	18	18		x
rs57452150:47062594:A:T	7	47062594	2e-08	snp	Bisphenol A	7:47022996:A:T	7:47022996:A:T_TOPMed5ALL	TOPMed5ALL	rs57452150	7	47062594	A	T	'TNS3	252158	intergenic			7	-0.215	0.268569	29226	21271	4001														18	11	18	18		x
rs56263889:47064989:A:T	7	47064989	2.3e-08	snp	Bisphenol A	7:47025391:A:T	7:47025391:A:T_TOPMed5ALL	TOPMed5ALL	rs56263889	7	47064989	A	T	'TNS3	249763	intergenic			7	-0.176	0.268491	29232	21269	3998														18	17	18	18		x
rs4724531:47065515:G:A	7	47065515	2.45e-08	snp	Bisphenol A	7:47025917:G:A	7:47025917:G:A_TOPMed5ALL	TOPMed5ALL	rs4724531	7	47065515	G	A	'TNS3	249237	intergenic			7	-0.259	0.268482	29230	21274	3995														18	17	18	18		x
rs4724532:47065722:G:A	7	47065722	2.89e-08	snp	Bisphenol A	7:47026124:G:A	7:47026124:G:A_TOPMed5ALL	TOPMed5ALL	rs4724532	7	47065722	G	A	'TNS3	249030	intergenic			5	-0.203	0.268473	29232	21271	3996														18	17	18	18		x
rs17445087:47067017:T:C	7	47067017	2.33e-08	snp	Bisphenol A	7:47027419:T:C	7:47027419:T:C_TOPMed5ALL	TOPMed5ALL	rs17445087	7	47067017	T	C	'TNS3	247735	intergenic			7	-0.259	0.258363	30072	20693	3734														18	6	18	18		x
rs138433468:62081952:T:G	7	62081952	1.94e-08	snp	Pyruvate (uM)
rs76922363:63260627:C:T	7	63260627	2.12e-08	snp	Pyruvate (uM)
rs189504759:63267720:G:A	7	63267720	2.12e-08	snp	Pyruvate (uM)	7:63807342:G:A	7:63807342:G:A_TOPMed5ALL	TOPMed5ALL	rs189504759	7	63267720	G	A	'MIR4283-2	-186173	intergenic			6	-0.207	0.023542	52001	2428	69														18	18	18	18		x
rs145358083:63270043:G:A	7	63270043	2.12e-08	snp	Pyruvate (uM)	7:63809665:G:A	7:63809665:G:A_TOPMed5ALL	TOPMed5ALL	rs145358083	7	63270043	G	A	'MIR4283-2	-188496	intergenic			7	-0.226	0.024699	51885	2530	81														18	18	18	18		x
rs117779328:79081165:C:T	7	79081165	9.51e-09	snp		7:79451849:C:T	7:79451849:C:T_TOPMed5ALL	TOPMed5ALL	rs117779328	7	79081165	C	T	'MAGI2		intronic			5	0.685	0.022092	52129	2332	38	1000	pro												1	3	3	2		x
rs117974950:83738297:T:C	7	83738297	4.08e-08	snp	Allantoate	7:84108981:T:C	7:84108981:T:C_TOPMed5ALL	TOPMed5ALL	rs117974950	7	83738297	T	C	'SEMA3A		intronic			4	0.028	0.004541	54030	443	26														18	6	18	18		x
AX-15766347	7	87049345	3.69e-08	snp	Pyruvate (uM)
rs111428945	7	87704999	2.87e-08	snp	Phe (uM)	7:88075684:G:A	7:88075684:G:A_TOPMed5ALL	TOPMed5ALL	rs111428945	7	87704999	G	A	'ADAM22		exonic	missense	E128K	7	0.141	0.015055	52879	1599	21			T	P	N	D	L	T	T	0.09	4.34	3.6132		18	6	18	18		x
rs78427313:88233649:G:T	7	88233649	2.84e-08	snp	15-HETE	7:88604335:G:T	7:88604335:G:T_TOPMed5ALL	TOPMed5ALL	rs78427313	7	88233649	G	T	'ZNF804B	155104	intergenic			6	-0.172	0.025075	51891	2479	127														18	18	18	18		x
rs78427313:88233649:G:T	7	88233649	2.84e-08	snp	15-HETE	7:88604335:G:T	7:88604335:G:T_TOPMed5ALL	TOPMed5ALL	rs78427313	7	88233649	G	T	'ZNF804B	155104	intergenic	0	0	6	-0.172	0.025075	51891	2479	127	0	0	0	0	0	0	0	0	0	0	0	0	0	18	18	18	18		x
rs10227066:88969643:G:A	7	88969643	3.72e-08	snp	Pyruvate (uM)	7:89340329:G:A	7:89340329:G:A_TOPMed5ALL	TOPMed5ALL	rs10227066	7	88969643	G	A	'ZNF804B	-3297	intergenic			5	-0.217	0.021356	52143	2167	78														17	18	18	18		x
rs28413493:88971981:G:T	7	88971981	3.72e-08	snp	Pyruvate (uM)	7:89342667:G:T	7:89342667:G:T_TOPMed5ALL	TOPMed5ALL	rs28413493	7	88971981	G	T	'ZNF804B	-5635	intergenic			7	-0.153	0.022332	52158	2240	97														18	18	18	18		x
rs62481138:128126034:T:C	7	128126034	6.65e-09	snp	FA 16:1n7	7:128485980:T:C	7:128485980:T:C_TOPMed5ALL	TOPMed5ALL	rs62481138	7	128126034	T	C	'METTL2B		intronic			7	-0.199	0.064305	47775	6437	286														6	6	6	5		x
rs62481145:128145195:G:A	7	128145195	1.62e-09	snp	FA 16:1n7	7:128505141:G:A	7:128505141:G:A_TOPMed5ALL	TOPMed5ALL	rs62481145	7	128145195	G	A	'METTL2B	-2217	intergenic			7	-0.218	0.054087	48839	5419	238														6	6	6	6		x
rs62483287:128184906:C:T	7	128184906	4.6e-08	snp	FA 16:1n7	7:128544852:C:T	7:128544852:C:T_TOPMed5ALL	TOPMed5ALL	rs62483287	7	128184906	C	T	'METTL2B	-41928	intergenic			7	-0.219	0.01489	52895	1583	20														6	5	5	6		x
rs58616293:137699894:A:G	7	137699894	1.07e-08	snp	Pyruvate (uM)	7:138015148:A:G	7:138015148:A:G_TOPMed5ALL	TOPMed5ALL	rs58616293	7	137699894	A	G	'CREB3L2	-13047	intergenic			6	-0.302	0.122002	42620	10460	1419														18	18	6	18		x
rs112103460:137706745:G:A	7	137706745	3.15e-09	snp	Pyruvate (uM)	7:138021999:G:A	7:138021999:G:A_TOPMed5ALL	TOPMed5ALL	rs112103460	7	137706745	G	A	'CREB3L2	-19898	intergenic			5	-0.23	0.094427	44952	8798	747	148													18	18	6	18		x
rs112103460:137706745:G:A	7	137706745	2.28e-08	snp	Pyruvate	7:138021999:G:A	7:138021999:G:A_TOPMed5ALL	TOPMed5ALL	rs112103460	7	137706745	G	A	'CREB3L2	-19898	intergenic	0	0	5	-0.23	0.094427	44952	8798	747	148	0	0	0	0	0	0	0	0	0	0	0	0	18	18	6	18		x
rs76578212:137709738:A:G	7	137709738	7.83e-09	snp	Pyruvate (uM)	7:138024992:A:G	7:138024992:A:G_TOPMed5ALL	TOPMed5ALL	rs76578212	7	137709738	A	G	'CREB3L2	-22891	intergenic			7	-0.185	0.096048	44804	8921	774														18	18	9	18		x
rs76578212:137709738:A:G	7	137709738	3.84e-08	snp	Pyruvate	7:138024992:A:G	7:138024992:A:G_TOPMed5ALL	TOPMed5ALL	rs76578212	7	137709738	A	G	'CREB3L2	-22891	intergenic	0	0	7	-0.185	0.096048	44804	8921	774	0	0	0	0	0	0	0	0	0	0	0	0	0	18	18	9	18		x
rs28620109:138329790:T:C	7	138329790	3.52e-08	snp	Ethyl-Glucoronide	7:138645045:T:C	7:138645045:T:C_TOPMed5ALL	TOPMed5ALL	rs28620109	7	138329790	T	C	'SVOPL		intronic			7	-0.156	0.162517	39367	12550	2582	724													6	18	18	18		x
rs116392779:141108000:C:T	7	141108000	1.77e-08	snp	2-Oxoglutaramate	7:141408200:C:T	7:141408200:C:T_TOPMed5ALL	TOPMed5ALL	rs116392779	7	141108000	C	T	'TMEM178B		intronic			5	-0.195	0.0219	52139	2331	28														6	18	17	18		x
rs10253757:144184002:T:C	7	144184002	4.46e-08	snp	Pyruvate (uM)	7:144486909:T:C	7:144486909:T:C_TOPMed5ALL	TOPMed5ALL	rs10253757	7	144184002	T	C	'TPK1		intronic			7	-0.174	0.026597	51728	2643	128														18	18	18	18		x
rs58226342:145419955:A:T	7	145419955	2.73e-08	snp	11-HETE.1	7:145722862:A:T	7:145722862:A:T_TOPMed5ALL	TOPMed5ALL	rs58226342	7	145419955	A	T	'CNTNAP2	393498	intergenic			6	-0.197	0.033294	51102	3165	232														17	17	18	18		x
rs11972998:145421089:A:T	7	145421089	2.73e-08	snp	11-HETE.1	7:145723996:A:T	7:145723996:A:T_TOPMed5ALL	TOPMed5ALL	rs11972998	7	145421089	A	T	'CNTNAP2	392364	intergenic			6	-0.189	0.031221	51299	2995	204														17	17	18	18		x
rs78826450:145486126:G:T	7	145486126	1.57e-09	snp	11-HETE.1	7:145789033:G:T	7:145789033:G:T_TOPMed5ALL	TOPMed5ALL	rs78826450	7	145486126	G	T	'CNTNAP2	327327	intergenic			6	-0.005	0.036497	50769	3480	249												1.99038		18	18	18	18		x
rs11975487:145487072:A:T	7	145487072	1.57e-09	snp	11-HETE.1	7:145789979:A:T	7:145789979:A:T_TOPMed5ALL	TOPMed5ALL	rs11975487	7	145487072	A	T	'CNTNAP2	326381	intergenic			7	-0.154	0.036573	50757	3488	249														18	18	18	18		x
rs114756018:153306231:A:T	7	153306231	3.59e-08	snp	15-HETE	7:153609146:A:T	7:153609146:A:T_TOPMed5ALL	TOPMed5ALL	rs114756018	7	153306231	A	T	'LINC01287	-196912	intergenic			6	-0.198	0.037442	50680	3553	264														18	18	18	18		x
rs114756018:153306231:A:T	7	153306231	3.59e-08	snp	15-HETE	7:153609146:A:T	7:153609146:A:T_TOPMed5ALL	TOPMed5ALL	rs114756018	7	153306231	A	T	'LINC01287	-196912	intergenic	0	0	6	-0.198	0.037442	50680	3553	264	0	0	0	0	0	0	0	0	0	0	0	0	0	18	18	18	18		x
rs28717981:153310323:T:G	7	153310323	3.46e-08	snp	15-HETE
rs28717981:153310323:T:G	7	153310323	3.46e-08	snp	15-HETE
rs7799286:154858741:A:G	7	154858741	4.53e-08	snp	L-Palmitoylcarnitine	7:155067031:A:G	7:155067031:A:G_TOPMed5ALL	TOPMed5ALL	rs7799286	7	154858741	A	G	'HTR5A-AS1		downstream			6	-0.216	0.276757	28587	21658	4254														17	17	17	17		x
rs114259614:155865136:G:A	7	155865136	9.67e-09	snp	Pyruvate (uM)	7:156072442:G:A	7:156072442:G:A_TOPMed5ALL	TOPMed5ALL	rs114259614	7	155865136	G	A	'LOC389602	-106099	intergenic			7	-0.193	0.041918	50244	3941	314														6	17	18	17		x
rs143762722:155865246:G:A	7	155865246	9.67e-09	snp	Pyruvate (uM)	7:156072552:G:A	7:156072552:G:A_TOPMed5ALL	TOPMed5ALL	rs143762722	7	155865246	G	A	'LOC389602	-106209	intergenic			6	-0.211	0.042735	50168	4004	327														6	17	18	17		x
rs78435739:155865922:T:C	7	155865922	4.29e-08	snp	Pyruvate (uM)	7:156073228:T:C	7:156073228:T:C_TOPMed5ALL	TOPMed5ALL	rs78435739	7	155865922	T	C	'LOC389602	-106885	intergenic			4	-0.211	0.046691	49802	4301	394														10	17	18	17		x
rs80039788:155866085:C:G	7	155866085	4.21e-08	snp	Pyruvate (uM)	7:156073391:C:G	7:156073391:C:G_TOPMed5ALL	TOPMed5ALL	rs80039788	7	155866085	C	G	'LOC389602	-107048	intergenic			4	-0.261	0.046704	49797	4300	395	563													10	17	18	17		x
rs58985691:155866950:C:T	7	155866950	3.8e-08	snp	Pyruvate (uM)	7:156074256:C:T	7:156074256:C:T_TOPMed5ALL	TOPMed5ALL	rs58985691	7	155866950	C	T	'LOC389602	-107913	intergenic			5	-0.264	0.046955	49779	4322	398														10	17	18	17		x
rs74569705:155867617:C:T	7	155867617	4.1e-08	snp	Pyruvate (uM)	7:156074923:C:T	7:156074923:C:T_TOPMed5ALL	TOPMed5ALL	rs74569705	7	155867617	C	T	'LOC389602	-108580	intergenic			5	-0.176	0.04823	49661	4419	419	134													10	17	18	17		x
rs79532200:155868180:C:T	7	155868180	2.34e-08	snp	Pyruvate (uM)	7:156075486:C:T	7:156075486:C:T_TOPMed5ALL	TOPMed5ALL	rs79532200	7	155868180	C	T	'LOC389602	-109143	intergenic			5	1.167	0.035644	50844	3423	231														10	17	18	17		x
rs76640462:155869106:G:T	7	155869106	2.37e-08	snp	Pyruvate (uM)	7:156076412:G:T	7:156076412:G:T_TOPMed5ALL	TOPMed5ALL	rs76640462	7	155869106	G	T	'LOC389602	-110069	intergenic			5	-0.182	0.03401	51003	3285	211	200													18	17	18	17		x
rs76217630	7	155869801	2.75e-08	snp	Pyruvate (uM)	7:156077107:A:G	7:156077107:A:G_TOPMed5ALL	TOPMed5ALL	rs76217630	7	155869801	A	G	'LOC389602	-110764	intergenic			6	-0.215	0.035615	50848	3420	231														18	17	18	17		x
rs78703838:155871617:G:T	7	155871617	2.76e-08	snp	Pyruvate (uM)	7:156078923:G:A	7:156078923:G:A_TOPMed5ALL	TOPMed5ALL	rs78703838	7	155871617	G	A	'LOC389602	-112580	intergenic			5	-0.189	9e-06	54497	1	0	267													18	17	18	17		x
rs6955513:155871898:T:A	7	155871898	1.24e-08	snp	Pyruvate (uM)	7:156079204:T:A	7:156079204:T:A_TOPMed5ALL	TOPMed5ALL	rs6955513	7	155871898	T	A	'LOC389602	-112861	intergenic			5	-0.232	0.041131	50325	3861	311	132													18	17	18	17		x
rs6943642:155872211:C:T	7	155872211	3.87e-09	snp	Pyruvate (uM)	7:156079517:C:T	7:156079517:C:T_TOPMed5ALL	TOPMed5ALL	rs6943642	7	155872211	C	T	'LOC389602	-113174	intergenic			5	-0.245	0.041811	50260	3913	322	124													18	17	18	17		x
rs760199:155875167:G:A	7	155875167	2.98e-08	snp	Pyruvate (uM)	7:156082473:G:A	7:156082473:G:A_TOPMed5ALL	TOPMed5ALL	rs760199	7	155875167	G	A	'LOC389602	-116130	intergenic			5	-0.267	0.093446	45502	7805	1190														18	17	18	17		x
rs9987054:155876494:T:G	7	155876494	6.76e-10	snp	Pyruvate (uM)	7:156083800:T:G	7:156083800:T:G_TOPMed5ALL	TOPMed5ALL	rs9987054	7	155876494	T	G	'LOC389602	-117457	intergenic			7	-0.198	0.101938	44802	8283	1414														17	17	18	17		x
rs9986901:155876690:G:A	7	155876690	6.62e-10	snp	Pyruvate (uM)	7:156083996:G:A	7:156083996:G:A_TOPMed5ALL	TOPMed5ALL	rs9986901	7	155876690	G	A	'LOC389602	-117653	intergenic			7	-0.238	0.102095	44784	8300	1414														17	17	18	17		x
rs77942075:155876813:G:C	7	155876813	4e-09	snp	Pyruvate (uM)	7:156084119:G:A	7:156084119:G:A_TOPMed5ALL	TOPMed5ALL	rs77942075	7	155876813	G	A	'LOC389602	-117776	intergenic			7	-0.228	1.8e-05	54495	2	0												1.36144		17	17	18	17		x
rs73495055	7	155876880	2.53e-09	snp	Pyruvate (uM)	7:156084186:G:A	7:156084186:G:A_TOPMed5ALL	TOPMed5ALL	rs73495055	7	155876880	G	A	'LOC389602	-117843	intergenic			7	-0.273	0.083205	46693	6541	1264														17	17	18	17		x
rs9986930:155877021:G:A	7	155877021	6.81e-10	snp	Pyruvate (uM)	7:156084327:G:A	7:156084327:G:A_TOPMed5ALL	TOPMed5ALL	rs9986930	7	155877021	G	A	'LOC389602	-117984	intergenic			7	-0.287	0.10194	44802	8281	1415														17	17	18	17		x
rs150896413:155877132:G:A	7	155877132	3.98e-09	snp	Pyruvate (uM)	7:156084438:G:A	7:156084438:G:A_TOPMed5ALL	TOPMed5ALL	rs150896413	7	155877132	G	A	'LOC389602	-118095	intergenic			7	-0.337	0.060985	48523	5301	673														17	17	18	17		x
rs116086256:155877304:C:G	7	155877304	3.98e-09	snp	Pyruvate (uM)	7:156084610:C:G	7:156084610:C:G_TOPMed5ALL	TOPMed5ALL	rs116086256	7	155877304	C	G	'LOC389602	-118267	intergenic			7	-0.206	0.060873	48534	5295	670														17	17	18	17		x
rs10281058:155877344:A:G	7	155877344	1.14e-09	snp	Pyruvate (uM)	7:156084650:A:G	7:156084650:A:G_TOPMed5ALL	TOPMed5ALL	rs10281058	7	155877344	A	G	'LOC389602	-118307	intergenic			6	-0.253	0.124892	43110	9165	2224														17	17	18	17		x
rs6946010:155878633:A:T	7	155878633	1.55e-08	snp	Pyruvate (uM)	7:156085939:A:T	7:156085939:A:T_TOPMed5ALL	TOPMed5ALL	rs6946010	7	155878633	A	T	'LOC389602	-119596	intergenic			7	-0.185	0.03423	50985	3297	217														17	17	18	17		x
rs6965728:155878875:G:A	7	155878875	1.03e-08	snp	Pyruvate (uM)	7:156086181:G:A	7:156086181:G:A_TOPMed5ALL	TOPMed5ALL	rs6965728	7	155878875	G	A	'LOC389602	-119838	intergenic			6	-0.205	0.056432	48930	4987	582														17	17	18	17		x
rs111421171:155879283:C:A	7	155879283	2.53e-09	snp	Pyruvate (uM)	7:156086589:C:A	7:156086589:C:A_TOPMed5ALL	TOPMed5ALL	rs111421171	7	155879283	C	A	'LOC389602	-120246	intergenic			6	-0.284	0.084122	46669	6489	1340														17	17	18	17		x
rs7793609:155879962:T:A	7	155879962	6.6e-10	snp	Pyruvate (uM)
rs6459987:155880740:C:T	7	155880740	1.14e-09	snp	Pyruvate (uM)	7:156088046:C:T	7:156088046:C:T_TOPMed5ALL	TOPMed5ALL	rs6459987	7	155880740	C	T	'LOC389602	-121703	intergenic			6	-0.235	0.12592	43052	9169	2278														17	17	18	17		x
rs78807025	7	155881622	1.03e-08	snp	Pyruvate (uM)	7:156088928:C:T	7:156088928:C:T_TOPMed5ALL	TOPMed5ALL	rs78807025	7	155881622	C	T	'LOC389602	-122585	intergenic			5	-0.23	0.056854	48891	5019	589														17	17	18	17		x
rs12665900	7	155881910	6.65e-10	snp	Pyruvate (uM)	7:156089216:T:G	7:156089216:T:G_TOPMed5ALL	TOPMed5ALL	rs12665900	7	155881910	T	G	'LOC389602	-122873	intergenic			7	-0.198	0.102782	44742	8311	1446														17	17	18	17		x
rs75830519:155883434:C:G	7	155883434	1.38e-08	snp	Pyruvate (uM)	7:156090740:C:G	7:156090740:C:G_TOPMed5ALL	TOPMed5ALL	rs75830519	7	155883434	C	G	'LOC389602	-124397	intergenic			6	-0.208	0.034258	50971	3291	221														17	17	18	17		x
rs77386494:155883635:C:T	7	155883635	3.52e-09	snp	Pyruvate (uM)	7:156090941:C:T	7:156090941:C:T_TOPMed5ALL	TOPMed5ALL	rs77386494	7	155883635	C	T	'LOC389602	-124598	intergenic			6	-0.227	0.060962	48516	5295	674														17	17	18	17		x
rs80041469:155883827:G:T	7	155883827	3.48e-09	snp	Pyruvate (uM)	7:156091133:G:T	7:156091133:G:T_TOPMed5ALL	TOPMed5ALL	rs80041469	7	155883827	G	T	'LOC389602	-124790	intergenic			7	-0.179	0.060339	48574	5245	665														17	17	18	17		x
rs76258440:155883828:C:A	7	155883828	3.49e-09	snp	Pyruvate (uM)	7:156091134:C:A	7:156091134:C:A_TOPMed5ALL	TOPMed5ALL	rs76258440	7	155883828	C	A	'LOC389602	-124791	intergenic			7	-0.227	0.060339	48574	5245	665														17	17	18	17		x
rs7798072:155884593:G:C	7	155884593	3.42e-09	snp	Pyruvate (uM)	7:156091899:G:C	7:156091899:G:C_TOPMed5ALL	TOPMed5ALL	rs7798072	7	155884593	G	C	'LOC389602	-125556	intergenic			4	-0.233	0.060302	48577	5243	664														17	17	18	17		x
rs61433016:155887204:C:G	7	155887204	8.19e-09	snp	Pyruvate (uM)	7:156094510:C:G	7:156094510:C:G_TOPMed5ALL	TOPMed5ALL	rs61433016	7	155887204	C	G	'LOC389602	-128167	intergenic			6	-0.245	0.056503	48920	4988	585	155													17	17	18	16		x
rs61262372:155887208:C:T	7	155887208	8.19e-09	snp	Pyruvate (uM)	7:156094514:C:G	7:156094514:C:G_TOPMed5ALL	TOPMed5ALL	rs61262372	7	155887208	C	G	'LOC389602	-128171	intergenic			6	-0.295	7.3e-05	54485	8	0	155													17	17	18	16		x
rs113792150:155887946:A:G	7	155887946	1.87e-09	snp	Pyruvate (uM)	7:156095252:A:G	7:156095252:A:G_TOPMed5ALL	TOPMed5ALL	rs113792150	7	155887946	A	G	'LOC389602	-128909	intergenic			5	-0.023	0.072667	47535	6000	960														17	17	18	16		x
rs77156323:155887986:C:T	7	155887986	7.64e-09	snp	Pyruvate (uM)	7:156095292:C:T	7:156095292:C:T_TOPMed5ALL	TOPMed5ALL	rs77156323	7	155887986	C	T	'LOC389602	-128949	intergenic			5	-0.051	0.056993	48881	5022	595														17	17	18	16		x
rs75072040:155888029:C:G	7	155888029	7.6e-09	snp	Pyruvate (uM)	7:156095335:C:G	7:156095335:C:G_TOPMed5ALL	TOPMed5ALL	rs75072040	7	155888029	C	G	'LOC389602	-128992	intergenic			5	0.011	0.056518	48921	4990	585														17	17	18	16		x
rs74354133:155888034:C:G	7	155888034	2.94e-09	snp	Pyruvate (uM)	7:156095340:C:G	7:156095340:C:G_TOPMed5ALL	TOPMed5ALL	rs74354133	7	155888034	C	G	'LOC389602	-128997	intergenic			5	-0.02	0.06007	48602	5239	654														17	17	18	16		x
rs115792154:155888052:C:G	7	155888052	7.57e-09	snp	Pyruvate (uM)	7:156095358:C:G	7:156095358:C:G_TOPMed5ALL	TOPMed5ALL	rs115792154	7	155888052	C	G	'LOC389602	-129015	intergenic			5	-0.005	0.056519	48920	4990	585														17	17	18	16		x
rs116382176:155888090:G:C	7	155888090	7.53e-09	snp	Pyruvate (uM)	7:156095396:G:C	7:156095396:G:C_TOPMed5ALL	TOPMed5ALL	rs116382176	7	155888090	G	C	'LOC389602	-129053	intergenic			5	-0.021	0.056518	48922	4988	586														17	17	18	16		x
rs58403910:155890792:G:A	7	155890792	3.85e-10	snp	Pyruvate (uM)	7:156098098:G:A	7:156098098:G:A_TOPMed5ALL	TOPMed5ALL	rs58403910	7	155890792	G	A	'LOC389602	-131755	intergenic			4	-0.137	0.052946	49230	4767	502	240													17	17	18	17		x
rs75169584:155892527:G:A	7	155892527	3.66e-10	snp	Pyruvate (uM)	7:156099833:G:A	7:156099833:G:A_TOPMed5ALL	TOPMed5ALL	rs75169584	7	155892527	G	A	'LOC389602	-133490	intergenic			7	-0.27	0.051992	49313	4705	481	151													17	17	18	17		x
rs79931048:155892926:C:T	7	155892926	1.41e-10	snp	Pyruvate (uM)	7:156100232:C:T	7:156100232:C:T_TOPMed5ALL	TOPMed5ALL	rs79931048	7	155892926	C	T	'LOC389602	-133889	intergenic			5	-0.265	0.054163	49104	4875	514	239													17	17	18	17		x
rs74571808:155893305:C:G	7	155893305	3.59e-10	snp	Pyruvate (uM)	7:156100611:C:G	7:156100611:C:G_TOPMed5ALL	TOPMed5ALL	rs74571808	7	155893305	C	G	'LOC389602	-134268	intergenic			5	-0.215	0.052295	49283	4730	485	207													17	17	18	17		x
rs75107015:155895673:G:A	7	155895673	3.38e-10	snp	Pyruvate (uM)	7:156102979:G:A	7:156102979:G:A_TOPMed5ALL	TOPMed5ALL	rs75107015	7	155895673	G	A	'LOC389602	-136636	intergenic			5	-0.12	0.051111	49395	4637	467	451													17	17	18	17		x
rs114573914:155897152:G:A	7	155897152	1.8e-11	snp	Pyruvate (uM)	7:156104458:G:A	7:156104458:G:A_TOPMed5ALL	TOPMed5ALL	rs114573914	7	155897152	G	A	'LOC389602	-138115	intergenic			7	-0.232	0.055407	49008	4939	550	156													17	17	18	17		x
rs114573914:155897152:G:A	7	155897152	4.29e-08	snp	Pyruvate	7:156104458:G:A	7:156104458:G:A_TOPMed5ALL	TOPMed5ALL	rs114573914	7	155897152	G	A	'LOC389602	-138115	intergenic	0	0	7	-0.232	0.055407	49008	4939	550	156	0	0	0	0	0	0	0	0	0	0	0	0	17	17	18	17		x
rs17837619:155899055:A:C	7	155899055	1.05e-09	snp	Pyruvate (uM)	7:156106361:A:C	7:156106361:A:C_TOPMed5ALL	TOPMed5ALL	rs17837619	7	155899055	A	C	'LOC389602	-140018	intergenic			5	-0.053	0.080543	46861	6497	1141	499													17	17	18	17		x
rs74959716:155899115:A:C	7	155899115	1.04e-09	snp	Pyruvate (uM)	7:156106421:A:C	7:156106421:A:C_TOPMed5ALL	TOPMed5ALL	rs74959716	7	155899115	A	C	'LOC389602	-140078	intergenic			5	-0.053	0.080543	46861	6497	1141	499													17	17	18	17		x
rs73480931:155899124:A:G	7	155899124	1.04e-09	snp	Pyruvate (uM)	7:156106430:A:G	7:156106430:A:G_TOPMed5ALL	TOPMed5ALL	rs73480931	7	155899124	A	G	'LOC389602	-140087	intergenic			5	-0.131	0.080579	46860	6495	1144	499													17	17	18	17		x
rs11978323:155900333:G:A	7	155900333	5.74e-09	snp	Pyruvate (uM)	7:156107639:G:A	7:156107639:G:A_TOPMed5ALL	TOPMed5ALL	rs11978323	7	155900333	G	A	'LOC389602	-141296	intergenic			7	-0.207	0.090737	46093	6920	1485														17	17	18	17		x
rs11981066:155900459:C:T	7	155900459	2.35e-10	snp	Pyruvate (uM)	7:156107765:C:T	7:156107765:C:T_TOPMed5ALL	TOPMed5ALL	rs11981066	7	155900459	C	T	'LOC389602	-141422	intergenic			7	-0.227	0.126892	42955	9257	2287	200													17	17	18	17		x
rs1018349:155900788:T:C	7	155900788	2.96e-10	snp	Pyruvate (uM)	7:156108094:T:C	7:156108094:T:C_TOPMed5ALL	TOPMed5ALL	rs1018349	7	155900788	T	C	'LOC389602	-141751	intergenic			5	-0.223	0.161003	40196	11057	3246	200													17	17	18	17		x
rs10949639:157076497:T:C	7	157076497	3.05e-08	snp	Pyruvate (uM)	7:157283803:T:C	7:157283803:T:C_TOPMed5ALL	TOPMed5ALL	rs10949639	7	157076497	T	C	'UBE3C	-14431	intergenic			5	-0.218	0.062735	48289	5582	628														17	17	18	17		x
rs6964630	7	157077200	3.29e-09	snp	Pyruvate (uM)	7:157284506:C:T	7:157284506:C:T_TOPMed5ALL	TOPMed5ALL	rs6964630	7	157077200	C	T	'UBE3C	-15134	intergenic			7	-0.087	0.048783	49564	4549	384		ctcf												17	17	18	17		x
rs28649071:157077788:T:G	7	157077788	3.8e-09	snp	Pyruvate (uM)	7:157285094:T:G	7:157285094:T:G_TOPMed5ALL	TOPMed5ALL	rs28649071	7	157077788	T	G	'UBE3C	-15722	intergenic			7	-0.119	0.0499	49472	4615	412		ctcf												17	17	18	17		x
rs73492698:157079038:C:T	7	157079038	1.21e-09	snp	Pyruvate (uM)	7:157286344:C:T	7:157286344:C:T_TOPMed5ALL	TOPMed5ALL	rs73492698	7	157079038	C	T	'UBE3C	-16972	intergenic			4	-0.018	0.037957	50658	3539	299	827	tfbs												17	17	18	17		x
rs10280851:157622680:G:A	7	157622680	3.29e-08	snp	5-Deoxyribose-1-phosphate	7:157829988:G:A	7:157829988:G:A_TOPMed5ALL	TOPMed5ALL	rs10280851	7	157622680	G	A	'PTPRN2		intronic			4	0.58	0.144267	41032	11204	2260	274													6	17	17	17		x
rs7779416:157623165:C:T	7	157623165	3.34e-08	snp	5-Deoxyribose-1-phosphate	7:157830473:C:T	7:157830473:C:T_TOPMed5ALL	TOPMed5ALL	rs7779416	7	157623165	C	T	'PTPRN2		intronic			5	0.378	0.144712	41010	11203	2285	290													6	17	17	17		x
rs7801853:157623174:T:C	7	157623174	2.45e-08	snp	5-Deoxyribose-1-phosphate	7:157830482:T:C	7:157830482:T:C_TOPMed5ALL	TOPMed5ALL	rs7801853	7	157623174	T	C	'PTPRN2		intronic			5	0.394	0.143678	41095	11144	2258	290													6	17	17	17		x
rs7778532:157623283:G:A	7	157623283	3.32e-08	snp	5-Deoxyribose-1-phosphate	7:157830591:G:A	7:157830591:G:A_TOPMed5ALL	TOPMed5ALL	rs7778532	7	157623283	G	A	'PTPRN2		intronic			5	0.11	0.143531	41103	11144	2250	290													6	17	17	17		x
rs7779750:157623429:C:T	7	157623429	3.33e-08	snp	5-Deoxyribose-1-phosphate	7:157830737:C:T	7:157830737:C:T_TOPMed5ALL	TOPMed5ALL	rs7779750	7	157623429	C	T	'PTPRN2		intronic			5	0.046	0.14362	41094	11154	2250														6	17	17	17		x
rs9654705:157624710:C:T	7	157624710	3e-08	snp	5-Deoxyribose-1-phosphate	7:157832018:C:T	7:157832018:C:T_TOPMed5ALL	TOPMed5ALL	rs9654705	7	157624710	C	T	'PTPRN2		intronic			5	0.337	0.14084	41391	10863	2244	734										2.14			6	17	17	17		x
rs12154443:157625473:G:T	7	157625473	4.91e-08	snp	5-Deoxyribose-1-phosphate	7:157832781:G:T	7:157832781:G:T_TOPMed5ALL	TOPMed5ALL	rs12154443	7	157625473	G	T	'PTPRN2		intronic			5	-0.177	0.143953	41074	11156	2267	350													6	17	17	17		x
rs61512179:157626522:C:T	7	157626522	4.65e-08	snp	5-Deoxyribose-1-phosphate	7:157833830:C:T	7:157833830:C:T_TOPMed5ALL	TOPMed5ALL	rs61512179	7	157626522	C	T	'PTPRN2		intronic			5	-0.208	0.09338	45185	8448	865														6	17	17	17		x
rs78256222:800540:T:C	8	800540	4.26e-08	snp	Pyruvate (uM)	8:850540:T:C	8:850540:T:C_TOPMed5ALL	TOPMed5ALL	rs78256222	8	800540	T	C	'ERICH1-AS1		ncRNA_intronic			7	-0.211	0.016734	52698	1778	23														17	17	17	17		x
rs75038985:801230:T:G	8	801230	4.28e-08	snp	Pyruvate (uM)	8:851230:T:G	8:851230:T:G_TOPMed5ALL	TOPMed5ALL	rs75038985	8	801230	T	G	'ERICH1-AS1		ncRNA_intronic			7	-0.206	0.016743	52697	1779	23														17	17	17	17		x
rs116781777:801279:A:C	8	801279	4.3e-08	snp	Pyruvate (uM)	8:851279:A:C	8:851279:A:C_TOPMed5ALL	TOPMed5ALL	rs116781777	8	801279	A	C	'ERICH1-AS1		ncRNA_intronic			7	-0.213	0.016688	52703	1773	23														17	17	17	17		x
rs9314485	8	3178721	1.99e-08	snp	Indoxyl	8:3321199:T:C	8:3321199:T:C_TOPMed5ALL	TOPMed5ALL	rs9314485	8	3178721	T	C	'CSMD1		intronic			7	-0.233	0.741926	7142	13845	33511														17	18	17	18		x
rs77743650	8	5778095	4.15e-08	snp	Allantoate	8:5920573:G:T	8:5920573:G:T_TOPMed5ALL	TOPMed5ALL	rs77743650	8	5778095	G	T	'LOC100287015	482982	intergenic			6	-0.203	0.012845	53199	1196	102														18	18	18	18		x
rs74988783:6258388:A:C	8	6258388	1.63e-09	snp	Nonanoic acid (pelargonate)	8:6400867:A:C	8:6400867:A:C_TOPMed5ALL	TOPMed5ALL	rs74988783	8	6258388	A	C	'LOC100287015	2689	intergenic			3a	-0.213	0.008138	53645	815	36	156													18	18	18	18		x
rs17076805:6278951:G:A	8	6278951	3.72e-10	snp	Nonanoic acid (pelargonate)	8:6421430:G:A	8:6421430:G:A_TOPMed5ALL	TOPMed5ALL	rs17076805	8	6278951	G	A	'MCPH1		intronic			6	-0.211	0.008826	53576	882	40														6	6	5	6		x
rs17076850:6290469:G:C	8	6290469	3.7e-10	snp	Nonanoic acid (pelargonate)	8:6432948:G:C	8:6432948:G:C_TOPMed5ALL	TOPMed5ALL	rs17076850	8	6290469	G	C	'MCPH1		intronic			6	-0.151	0.008873	53565	887	40														6	5	5	6		x
rs17076882:6300232:G:C	8	6300232	3.55e-10	snp	Nonanoic acid (pelargonate)	8:6442711:G:C	8:6442711:G:C_TOPMed5ALL	TOPMed5ALL	rs17076882	8	6300232	G	C	'MCPH1		intronic			5	-0.131	0.008945	53565	891	42														5	5	5	5		x
rs58624812	8	6437682	4.19e-09	snp	Docosahexaenoic Acid	8:6580161:G:A	8:6580161:G:A_TOPMed5ALL	TOPMed5ALL	rs58624812	8	6437682	G	A	'MCPH1		intronic			7	-0.189	0.102818	43940	9911	648	139													18	6	18	6		x
rs28603189:6438503:A:G	8	6438503	3.08e-10	snp	Docosahexaenoic Acid	8:6580982:A:G	8:6580982:A:G_TOPMed5ALL	TOPMed5ALL	rs28603189	8	6438503	A	G	'MCPH1		intronic			6	-0.21	0.136663	40840	12422	1237														18	6	18	6		x
rs2515524:6439142:G:C	8	6439142	2.12e-08	snp	Docosahexaenoic Acid	8:6581621:G:C	8:6581621:G:C_TOPMed5ALL	TOPMed5ALL	rs2515524	8	6439142	G	C	'MCPH1		intronic			7	-0.288	0.883998	821	11002	42676														18	6	18	11		x
rs4840473:6441437:C:T	8	6441437	8.83e-10	snp	Docosahexaenoic Acid
rs75794334:6444787:C:G	8	6444787	2.11e-09	snp	Docosahexaenoic Acid	8:6587266:C:G	8:6587266:C:G_TOPMed5ALL	TOPMed5ALL	rs75794334	8	6444787	C	G	'MCPH1		intronic			5	-0.247	0.087726	45405	8626	468	358													18	6	18	6		x
rs370742147:6447730:A:C	8	6447730	1.43e-09	snp	Docosahexaenoic Acid
rs77263196:6448414:T:C	8	6448414	2.33e-09	snp	Docosahexaenoic Acid	8:6590893:T:C	8:6590893:T:C_TOPMed5ALL	TOPMed5ALL	rs77263196	8	6448414	T	C	'MCPH1		intronic			6	-0.202	0.101497	44082	9771	646														6	6	18	6		x
rs9657427	8	6449368	1.3e-09	snp	Docosahexaenoic Acid	8:6591847:A:G	8:6591847:A:G_TOPMed5ALL	TOPMed5ALL	rs9657427	8	6449368	A	G	'MCPH1		intronic			6	-0.177	0.118984	42388	11253	858														6	6	18	6		x
rs11782309:13895066:G:A	8	13895066	1.11e-08	snp	Docosahexaenoic Acid	8:14037557:G:A	8:14037557:G:A_TOPMed5ALL	TOPMed5ALL	rs11782309	8	13895066	G	A	'SGCZ	52307	intergenic			7	-0.2	0.254546	31542	18169	4788														18	18	18	18		x
rs13250197:14094093:C:G	8	14094093	1.9e-08	snp	DPA(FA22:5)	8:14236584:C:G	8:14236584:C:G_TOPMed5ALL	TOPMed5ALL	rs13250197	8	14094093	C	G	'SGCZ		intronic			6	-0.209	0.364155	22255	24778	7452														18	18	18	18		x
rs76203649:15173331:T:C	8	15173331	3.56e-08	snp	11-HETE.1	8:15315822:T:C	8:15315822:T:C_TOPMed5ALL	TOPMed5ALL	rs76203649	8	15173331	T	C	'SGCZ	-77539	intergenic			6	-0.199	0.022065	52169	2255	75														18	18	18	18		x
rs77487888:15174053:A:G	8	15174053	3.56e-08	snp	11-HETE.1	8:15316544:A:G	8:15316544:A:G_TOPMed5ALL	TOPMed5ALL	rs77487888	8	15174053	A	G	'SGCZ	-78261	intergenic			7	-0.204	0.022046	52171	2253	75														18	18	18	18		x
rs11987348:15174491:A:T	8	15174491	3.56e-08	snp	11-HETE.1	8:15316982:A:T	8:15316982:A:T_TOPMed5ALL	TOPMed5ALL	rs11987348	8	15174491	A	T	'SGCZ	-78699	intergenic			7	-0.225	0.022047	52170	2253	75														18	18	18	18		x
rs115931791:15176652:T:G	8	15176652	3.52e-08	snp	11-HETE.1	8:15319143:T:G	8:15319143:T:G_TOPMed5ALL	TOPMed5ALL	rs115931791	8	15176652	T	G	'SGCZ	-80860	intergenic			7	-0.215	0.022707	52104	2315	80														18	18	18	18		x
rs75477889	8	15177597	3.52e-08	snp	11-HETE.1	8:15320088:C:A	8:15320088:C:A_TOPMed5ALL	TOPMed5ALL	rs75477889	8	15177597	C	A	'SGCZ	-81805	intergenic			7	-0.196	0.02389	51990	2414	95														18	18	18	18		x
rs79120216:15179078:G:A	8	15179078	3.64e-08	snp	11-HETE.1	8:15321569:G:A	8:15321569:G:A_TOPMed5ALL	TOPMed5ALL	rs79120216	8	15179078	G	A	'SGCZ	-83286	intergenic			7	-0.222	0.022643	52109	2310	79														18	18	18	18		x
rs78206633:15181693:T:C	8	15181693	3.96e-08	snp	11-HETE.1	8:15324184:T:C	8:15324184:T:C_TOPMed5ALL	TOPMed5ALL	rs78206633	8	15181693	T	C	'SGCZ	-85901	intergenic			7	-0.045	0.021572	52218	2199	76		open												18	18	18	18		x
rs73667983:15257459:G:A	8	15257459	4.48e-08	snp	11-HETE.1	8:15399950:G:A	8:15399950:G:A_TOPMed5ALL	TOPMed5ALL	rs73667983	8	15257459	G	A	'TUSC3	140137	intergenic			7	-0.215	0.024946	51882	2511	104														17	18	18	18		x
rs79145239:27319847:A:T	8	27319847	4.14e-09	snp	Undecanoyl carnitine	8:27462330:A:T	8:27462330:A:T_TOPMed5ALL	TOPMed5ALL	rs79145239	8	27319847	A	T	'CHRNA2		intronic			4	0.566	0.067821	47452	6696	348	312													6	6	6	17		x
rs34181358:27322974:G:A	8	27322974	4.29e-09	snp	Undecanoyl carnitine	8:27465457:G:A	8:27465457:G:A_TOPMed5ALL	TOPMed5ALL	rs34181358	8	27322974	G	A	'CHRNA2		intronic			7	-0.227	0.066579	47582	6577	340		ctcf												6	6	6	17		x
rs2741342:27330096:C:T	8	27330096	2.19e-10	snp	Undecanoyl carnitine	8:27472579:C:T	8:27472579:C:T_TOPMed5ALL	TOPMed5ALL	rs2741342	8	27330096	C	T	'CHRNA2		intronic			7	-0.217	0.270977	29146	21170	4183														6	6	17	17		x
rs2565048:27330132:A:G	8	27330132	2.09e-08	snp	Undecanoyl carnitine	8:27472615:A:G	8:27472615:A:G_TOPMed5ALL	TOPMed5ALL	rs2565048	8	27330132	A	G	'CHRNA2		intronic			7	-0.19	0.39965	20694	24049	9756														6	6	17	17		x
rs71519637	8	27334098	1.12e-09	snp	Undecanoyl carnitine	8:27476581:C:T	8:27476581:C:T_TOPMed5ALL	TOPMed5ALL	rs71519637	8	27334098	C	T	'CHRNA2		intronic			6	-0.148	0.063148	47935	6245	319											2.11			6	17	17	17		x
rs35505579:27337045:A:T	8	27337045	4.5e-10	snp	Undecanoyl carnitine	8:27479528:A:T	8:27479528:A:T_TOPMed5ALL	TOPMed5ALL	rs35505579	8	27337045	A	T	'CHRNA2		upstream			4	1.147	0.063047	47946	6234	319	496	open												11	17	17	16		x
rs35505579:27337045:A:T	8	27337045	1.57e-08	snp	9,10,EpOME	8:27479528:A:T	8:27479528:A:T_TOPMed5ALL	TOPMed5ALL	rs35505579	8	27337045	A	T	'CHRNA2		upstream			4	1.147	0.063047	47946	6234	319	496	open												11	17	17	16		x
rs7017417:27345305:A:G	8	27345305	8.82e-10	snp	Undecanoyl carnitine	8:27487788:A:G	8:27487788:A:G_TOPMed5ALL	TOPMed5ALL	rs7017417	8	27345305	A	G	'EPHX2	3214	intergenic			7	-0.175	0.121599	42094	11556	849														10	6	9	17		x
rs9314348	8	27345426	9.08e-10	snp	Undecanoyl carnitine	8:27487909:T:C	8:27487909:T:C_TOPMed5ALL	TOPMed5ALL	rs9314348	8	27345426	T	C	'EPHX2	3093	intergenic			7	-0.238	0.1657	38509	13919	2071														10	6	3	17		x
rs56043631:27345609:G:A	8	27345609	4.62e-10	snp	Undecanoyl carnitine	8:27488092:G:T	8:27488092:G:T_TOPMed5ALL	TOPMed5ALL	rs56043631	8	27345609	G	T	'EPHX2	2910	intergenic			4	-0.097	0.335382	27169	18104	9226	1000													10	6	3	17		x
rs62504266:27346546:A:G	8	27346546	3.8e-10	snp	Undecanoyl carnitine	8:27489029:A:G	8:27489029:A:G_TOPMed5ALL	TOPMed5ALL	rs62504266	8	27346546	A	G	'EPHX2	1973	intergenic			4	1.36	0.128314	41597	11818	1084	1000	enh												10	9	9	17		x
rs6994778:27346590:A:G	8	27346590	3.48e-10	snp	Undecanoyl carnitine	8:27489073:A:G	8:27489073:A:G_TOPMed5ALL	TOPMed5ALL	rs6994778	8	27346590	A	G	'EPHX2	1929	intergenic			2b	1.454	0.243362	33884	14704	5911	1000	enh									2.79	1.78296		10	9	9	17		x
rs7003694:27347194:T:C	8	27347194	4.86e-10	snp	Undecanoyl carnitine	8:27489677:T:C	8:27489677:T:C_TOPMed5ALL	TOPMed5ALL	rs7003694	8	27347194	T	C	'EPHX2	1325	intergenic			5	-0.163	0.114066	42818	10929	752														10	9	9	17		x
rs72473923:27348195:G:A	8	27348195	5.14e-10	snp	Undecanoyl carnitine
rs62504268:27348387:G:A	8	27348387	6.5e-10	snp	Undecanoyl carnitine	8:27490870:G:A	8:27490870:G:A_TOPMed5ALL	TOPMed5ALL	rs62504268	8	27348387	G	A	'EPHX2		upstream			2b	0.571	0.113894	42832	10918	748	642	pro												1	3	1	3		x
rs17057245:27348964:C:G	8	27348964	1.22e-09	snp	Undecanoyl carnitine	8:27491447:C:G	8:27491447:C:G_TOPMed5ALL	TOPMed5ALL	rs17057245	8	27348964	C	G	'EPHX2		intronic			4	4.543	0.088772	45236	8850	413	1000	pro												1	3	1	1		x
rs7015026:27349788:A:G	8	27349788	5.37e-10	snp	Undecanoyl carnitine	8:27492271:A:G	8:27492271:A:G_TOPMed5ALL	TOPMed5ALL	rs7015026	8	27349788	A	G	'EPHX2		intronic			7	-0.219	0.128424	41592	11816	1091		ctcf_proFR												10	11	1	6		x
rs6981224:27349838:T:C	8	27349838	5.37e-10	snp	Undecanoyl carnitine	8:27492321:T:C	8:27492321:T:C_TOPMed5ALL	TOPMed5ALL	rs6981224	8	27349838	T	C	'EPHX2		intronic			6	-0.204	0.128424	41593	11814	1092		ctcf_proFR												10	6	1	6		x
rs10112066:27350114:G:A	8	27350114	6.85e-10	snp	Undecanoyl carnitine	8:27492597:G:A	8:27492597:G:A_TOPMed5ALL	TOPMed5ALL	rs10112066	8	27350114	G	A	'EPHX2		intronic			5	-0.109	0.114066	42816	10933	750		ctcf												10	6	1	6		x
rs10112639:27350564:G:A	8	27350564	6.96e-10	snp	Undecanoyl carnitine	8:27493047:G:A	8:27493047:G:A_TOPMed5ALL	TOPMed5ALL	rs10112639	8	27350564	G	A	'EPHX2		intronic			5	-0.02	0.114041	42817	10932	749		ctcf												10	6	1	6		x
rs34476881:27350981:T:C	8	27350981	2.75e-10	snp	Undecanoyl carnitine	8:27493464:T:C	8:27493464:T:C_TOPMed5ALL	TOPMed5ALL	rs34476881	8	27350981	T	C	'EPHX2		intronic			5	-0.187	0.055368	48698	5567	234	150													10	6	3	6		x
rs34476881:27350981:T:C	8	27350981	1.17e-08	snp	9,10,EpOME	8:27493464:T:C	8:27493464:T:C_TOPMed5ALL	TOPMed5ALL	rs34476881	8	27350981	T	C	'EPHX2	0	intronic	0	0	5	-0.187	0.055368	48698	5567	234	150	0	0	0	0	0	0	0	0	0	0	0	0	10	6	3	6		x
rs62504269:27351165:G:C	8	27351165	4.33e-10	snp	Undecanoyl carnitine	8:27493648:G:C	8:27493648:G:C_TOPMed5ALL	TOPMed5ALL	rs62504269	8	27351165	G	C	'EPHX2		intronic			6	-0.186	0.127846	41648	11767	1084														10	6	3	6		x
rs10091679:27351738:G:A	8	27351738	5.23e-16	snp	Undecanoyl carnitine	8:27494221:G:A	8:27494221:G:A_TOPMed5ALL	TOPMed5ALL	rs10091679	8	27351738	G	A	'EPHX2		intronic			7	-0.197	0.092866	44983	8908	607														6	6	9	6		x
rs10091679:27351738:G:A	8	27351738	2.66e-08	snp	12(13)-EpOME	8:27494221:G:A	8:27494221:G:A_TOPMed5ALL	TOPMed5ALL	rs10091679	8	27351738	G	A	'EPHX2	0	intronic	0	0	7	-0.197	0.092866	44983	8908	607	0	0	0	0	0	0	0	0	0	0	0	0	0	6	6	9	6		x
rs10091679:27351738:G:A	8	27351738	6.57e-10	snp	9,10,EpOME	8:27494221:G:A	8:27494221:G:A_TOPMed5ALL	TOPMed5ALL	rs10091679	8	27351738	G	A	'EPHX2	0	intronic	0	0	7	-0.197	0.092866	44983	8908	607	0	0	0	0	0	0	0	0	0	0	0	0	0	6	6	9	6		x
rs10107254:27351937:A:G	8	27351937	6.05e-10	snp	Undecanoyl carnitine	8:27494420:A:G	8:27494420:A:G_TOPMed5ALL	TOPMed5ALL	rs10107254	8	27351937	A	G	'EPHX2		intronic			7	-0.29	0.118397	42481	11131	887	171													6	6	9	6		x
rs10110405:27352150:T:C	8	27352150	5.7e-10	snp	Undecanoyl carnitine	8:27494633:T:C	8:27494633:T:C_TOPMed5ALL	TOPMed5ALL	rs10110405	8	27352150	T	C	'EPHX2		intronic			6	-0.193	0.113534	42871	10881	747	171													6	6	9	6		x
rs9785163:27352231:T:C	8	27352231	5.93e-10	snp	Undecanoyl carnitine	8:27494714:T:C	8:27494714:T:C_TOPMed5ALL	TOPMed5ALL	rs9785163	8	27352231	T	C	'EPHX2		intronic			7	-0.306	0.128296	41606	11802	1091														6	6	11	6		x
rs2322721:27352750:A:G	8	27352750	1.36e-24	snp	Undecanoyl carnitine	8:27495233:A:G	8:27495233:A:G_TOPMed5ALL	TOPMed5ALL	rs2322721	8	27352750	A	G	'EPHX2		intronic			6	-0.217	0.112754	42977	10754	768														6	6	11	6		x
rs2322721:27352750:A:G	8	27352750	9.86e-10	snp	12(13)-EpOME	8:27495233:A:G	8:27495233:A:G_TOPMed5ALL	TOPMed5ALL	rs2322721	8	27352750	A	G	'EPHX2	0	intronic	0	0	6	-0.217	0.112754	42977	10754	768	0	0	0	0	0	0	0	0	0	0	0	0	0	6	6	11	6		x
rs2322721:27352750:A:G	8	27352750	3.95e-11	snp	9,10,EpOME	8:27495233:A:G	8:27495233:A:G_TOPMed5ALL	TOPMed5ALL	rs2322721	8	27352750	A	G	'EPHX2	0	intronic	0	0	6	-0.217	0.112754	42977	10754	768	0	0	0	0	0	0	0	0	0	0	0	0	0	6	6	11	6		x
rs9785168:27352821:A:T	8	27352821	4.67e-10	snp	Undecanoyl carnitine	8:27495304:A:T	8:27495304:A:T_TOPMed5ALL	TOPMed5ALL	rs9785168	8	27352821	A	T	'EPHX2		intronic			7	-0.288	0.128259	41605	11808	1086														6	6	11	6		x
rs9785169:27352890:A:G	8	27352890	6.13e-10	snp	Undecanoyl carnitine	8:27495373:A:G	8:27495373:A:G_TOPMed5ALL	TOPMed5ALL	rs9785169	8	27352890	A	G	'EPHX2		intronic			6	-0.284	0.128241	41607	11806	1086														6	6	11	6		x
rs6999685:27354471:A:G	8	27354471	3.55e-09	snp	Undecanoyl carnitine	8:27496954:A:G	8:27496954:A:G_TOPMed5ALL	TOPMed5ALL	rs6999685	8	27354471	A	G	'EPHX2		intronic			7	-0.184	0.284271	30176	17661	6662														6	6	9	6		x
rs10090802:27354611:T:C	8	27354611	4.05e-10	snp	Undecanoyl carnitine	8:27497094:T:C	8:27497094:T:C_TOPMed5ALL	TOPMed5ALL	rs10090802	8	27354611	T	C	'EPHX2		intronic			5	-0.197	0.315332	28927	16768	8800		open												6	6	9	6		x
rs10104713:27354938:C:G	8	27354938	8.32e-10	snp	Undecanoyl carnitine	8:27497421:C:G	8:27497421:C:G_TOPMed5ALL	TOPMed5ALL	rs10104713	8	27354938	C	G	'EPHX2		intronic			5	-0.108	0.11394	42826	10925	747		open												6	6	10	6		x
rs112452787:27355130:T:C	8	27355130	3.58e-09	snp	Undecanoyl carnitine	8:27497613:T:C	8:27497613:T:C_TOPMed5ALL	TOPMed5ALL	rs112452787	8	27355130	T	C	'EPHX2		intronic			6	-0.212	0.284262	30176	17662	6661		open												6	6	10	6		x
rs62504271:27356816:G:C	8	27356816	6.61e-10	snp	Undecanoyl carnitine	8:27499299:G:C	8:27499299:G:C_TOPMed5ALL	TOPMed5ALL	rs62504271	8	27356816	G	C	'EPHX2		intronic			7	-0.22	0.113846	42842	10905	752														6	6	5	6		x
rs62504272:27357279:T:C	8	27357279	1.17e-09	snp	Undecanoyl carnitine	8:27499762:T:C	8:27499762:T:C_TOPMed5ALL	TOPMed5ALL	rs62504272	8	27357279	T	C	'EPHX2		intronic			5	-0.119	0.093185	44796	9249	454														6	6	5	6		x
rs41507953	8	27358505	1.37e-09	snp	Undecanoyl carnitine	8:27500988:A:G	8:27500988:A:G_TOPMed5ALL	TOPMed5ALL	rs41507953	8	27358505	A	G	'EPHX2		exonic	missense	K2R	7	-1.752	0.127931	41638	11776	1084			T	B	N	P	N	T	T	0.028				6	5	5	6		x
rs28633115:27359495:A:C	8	27359495	6.85e-10	snp	Undecanoyl carnitine	8:27501978:A:C	8:27501978:A:C_TOPMed5ALL	TOPMed5ALL	rs28633115	8	27359495	A	C	'EPHX2		intronic			6	-0.126	0.113956	42830	10917	752											2.12	1.5625		6	5	5	5		x
rs62504278:27359620:C:T	8	27359620	6.85e-10	snp	Undecanoyl carnitine	8:27502103:C:T	8:27502103:C:T_TOPMed5ALL	TOPMed5ALL	rs62504278	8	27359620	C	T	'EPHX2		intronic			7	-0.177	0.113956	42830	10917	752														6	5	5	5		x
rs73227325:27360489:C:T	8	27360489	6.85e-10	snp	Undecanoyl carnitine	8:27502972:C:T	8:27502972:C:T_TOPMed5ALL	TOPMed5ALL	rs73227325	8	27360489	C	T	'EPHX2		intronic			6	-0.195	0.113929	42833	10914	752														6	5	5	5		x
rs17057262:27361311:C:T	8	27361311	5.15e-10	snp	Undecanoyl carnitine	8:27503794:C:T	8:27503794:C:T_TOPMed5ALL	TOPMed5ALL	rs17057262	8	27361311	C	T	'EPHX2		intronic			7	-0.161	0.110758	43134	10654	709														6	5	8	5		x
rs7846038:27362142:T:C	8	27362142	4.81e-10	snp	Undecanoyl carnitine	8:27504625:T:C	8:27504625:T:C_TOPMed5ALL	TOPMed5ALL	rs7846038	8	27362142	T	C	'EPHX2		intronic			5	-0.083	0.124828	41921	11550	1028	328													5	5	8	5		x
rs4149239:27363136:A:G	8	27363136	7.15e-10	snp	Undecanoyl carnitine	8:27505619:A:G	8:27505619:A:G_TOPMed5ALL	TOPMed5ALL	rs4149239	8	27363136	A	G	'EPHX2		intronic			6	-0.118	0.245665	32302	17617	4580														5	5	8	5		x
rs62504279:27364964:A:G	8	27364964	4.8e-10	snp	Undecanoyl carnitine	8:27507447:A:G	8:27507447:A:G_TOPMed5ALL	TOPMed5ALL	rs62504279	8	27364964	A	G	'EPHX2		intronic			7	-0.285	0.124794	41921	11552	1025														5	5	5	5		x
rs17057280:27365156:A:G	8	27365156	7.18e-10	snp	Undecanoyl carnitine	8:27507639:A:G	8:27507639:A:G_TOPMed5ALL	TOPMed5ALL	rs17057280	8	27365156	A	G	'EPHX2		intronic			7	-0.159	0.082625	45865	8262	372														5	5	5	5		x
rs62504280:27365414:C:T	8	27365414	4.8e-10	snp	Undecanoyl carnitine	8:27507897:C:T	8:27507897:C:T_TOPMed5ALL	TOPMed5ALL	rs62504280	8	27365414	C	T	'EPHX2		intronic			2c	-0.136	0.12472	41927	11548	1023														6	5	5	5		x
rs7839733:27365430:C:A	8	27365430	3.56e-10	snp	Undecanoyl carnitine	8:27507913:C:A	8:27507913:C:A_TOPMed5ALL	TOPMed5ALL	rs7839733	8	27365430	C	A	'EPHX2		intronic			4	-0.15	0.311373	29107	16845	8547														6	5	5	5		x
rs73227332:27365502:G:A	8	27365502	4.8e-10	snp	Undecanoyl carnitine	8:27507985:G:A	8:27507985:G:A_TOPMed5ALL	TOPMed5ALL	rs73227332	8	27365502	G	A	'EPHX2		intronic			5	-0.181	0.124736	41925	11552	1022														6	5	5	5		x
rs62504281:27365712:C:T	8	27365712	5.14e-10	snp	Undecanoyl carnitine	8:27508195:C:T	8:27508195:C:T_TOPMed5ALL	TOPMed5ALL	rs62504281	8	27365712	C	T	'EPHX2		intronic			6	-0.207	0.11036	43171	10627	701														6	5	5	5		x
rs56676852:27365888:T:C	8	27365888	4.8e-10	snp	Undecanoyl carnitine	8:27508371:T:C	8:27508371:T:C_TOPMed5ALL	TOPMed5ALL	rs56676852	8	27365888	T	C	'EPHX2		intronic			6	-0.235	0.124837	41917	11557	1025														6	5	5	5		x
rs17057284:27366152:T:G	8	27366152	7.18e-10	snp	Undecanoyl carnitine	8:27508635:T:G	8:27508635:T:G_TOPMed5ALL	TOPMed5ALL	rs17057284	8	27366152	T	G	'EPHX2		intronic			7	-0.232	0.089589	45157	8919	423														6	5	5	5		x
rs56185518:27366287:G:A	8	27366287	4.95e-10	snp	Undecanoyl carnitine	8:27508770:G:A	8:27508770:G:A_TOPMed5ALL	TOPMed5ALL	rs56185518	8	27366287	G	A	'EPHX2		intronic			6	-0.241	0.124922	41908	11564	1026														6	5	5	5		x
rs56236600:27366336:C:T	8	27366336	1.11e-10	snp	Undecanoyl carnitine	8:27508819:C:T	8:27508819:C:T_TOPMed5ALL	TOPMed5ALL	rs56236600	8	27366336	C	T	'EPHX2		intronic			7	-0.251	0.174655	38002	13957	2540														6	5	5	5		x
rs73227334:27366537:G:A	8	27366537	4.79e-10	snp	Undecanoyl carnitine	8:27509020:G:A	8:27509020:G:A_TOPMed5ALL	TOPMed5ALL	rs73227334	8	27366537	G	A	'EPHX2		intronic			6	-0.285	0.124681	41890	11523	1026														6	5	5	5		x
rs41360445:27367309:G:C	8	27367309	4.79e-10	snp	Undecanoyl carnitine	8:27509792:G:C	8:27509792:G:C_TOPMed5ALL	TOPMed5ALL	rs41360445	8	27367309	G	C	'EPHX2		intronic			7	-0.209	0.124672	41934	11541	1024														6	5	5	5		x
rs57324233:27367501:A:G	8	27367501	4.79e-10	snp	Undecanoyl carnitine
rs73227337:27367641:T:G	8	27367641	5.13e-10	snp	Undecanoyl carnitine	8:27510124:T:G	8:27510124:T:G_TOPMed5ALL	TOPMed5ALL	rs73227337	8	27367641	T	G	'EPHX2		intronic			6	-0.166	0.110467	43151	10634	702											2.34			6	5	5	5		x
rs17057288:27367839:G:A	8	27367839	4.79e-10	snp	Undecanoyl carnitine	8:27510322:G:A	8:27510322:G:A_TOPMed5ALL	TOPMed5ALL	rs17057288	8	27367839	G	A	'EPHX2		intronic			7	-0.332	0.12481	41919	11556	1024	167													6	5	5	5		x
rs17057291:27368768:G:A	8	27368768	4.78e-10	snp	Undecanoyl carnitine	8:27511251:G:A	8:27511251:G:A_TOPMed5ALL	TOPMed5ALL	rs17057291	8	27368768	G	A	'EPHX2		intronic			7	-0.215	0.124782	41923	11551	1025														6	5	5	5		x
rs62504287:27370321:C:T	8	27370321	7.14e-10	snp	Undecanoyl carnitine	8:27512804:C:T	8:27512804:C:T_TOPMed5ALL	TOPMed5ALL	rs62504287	8	27370321	C	T	'EPHX2		intronic			7	-0.213	0.089414	45174	8904	421														6	5	5	5		x
rs7000388:27371546:T:C	8	27371546	2.88e-09	snp	Undecanoyl carnitine	8:27514029:T:C	8:27514029:T:C_TOPMed5ALL	TOPMed5ALL	rs7000388	8	27371546	T	C	'EPHX2		intronic			6	-0.228	0.281904	30322	17627	6550														6	6	5	6		x
rs7018249:27372189:G:A	8	27372189	2.37e-09	snp	Undecanoyl carnitine	8:27514672:G:A	8:27514672:G:A_TOPMed5ALL	TOPMed5ALL	rs7018249	8	27372189	G	A	'EPHX2		intronic			1f	-0.147	0.2817	30335	17619	6542	251													6	6	8	6		x
rs751141	8	27373865	1.37e-25	snp	Undecanoyl carnitine	8:27516348:G:A	8:27516348:G:A_TOPMed5ALL	TOPMed5ALL	rs751141	8	27373865	G	A	'EPHX2		exonic	missense	R221Q	5	0.846	0.112399	42998	10749	751	170		D	D	D	P	M	T	T	0.412	5.67	5.20156	0|risk factor|Familial hypercholesterolemia	6	6	5	6		x
rs751141	8	27373865	4.55e-10	snp	12(13)-EpOME	8:27516348:G:A	8:27516348:G:A_TOPMed5ALL	TOPMed5ALL	rs751141	8	27373865	G	A	'EPHX2	0	exonic	missense	R221Q	5	0.846	0.112399	42998	10749	751	170	0	D	D	D	P	M	T	T	0.412	5.67	5.20156	0|risk factor|Familial hypercholesterolemia	6	6	5	6		x
rs751141	8	27373865	5.17e-11	snp	9,10,EpOME	8:27516348:G:A	8:27516348:G:A_TOPMed5ALL	TOPMed5ALL	rs751141	8	27373865	G	A	'EPHX2	0	exonic	missense	R221Q	5	0.846	0.112399	42998	10749	751	170	0	D	D	D	P	M	T	T	0.412	5.67	5.20156	0|risk factor|Familial hypercholesterolemia	6	6	5	6		x
rs4149243:27373923:T:C	8	27373923	3.09e-09	snp	Undecanoyl carnitine	8:27516406:T:C	8:27516406:T:C_TOPMed5ALL	TOPMed5ALL	rs4149243	8	27373923	T	C	'EPHX2		intronic			6	-0.184	0.278685	30452	17715	6330	170													6	6	5	6		x
rs34181437:27374686:A:T	8	27374686	1.57e-16	snp	Undecanoyl carnitine	8:27517169:A:T	8:27517169:A:T_TOPMed5ALL	TOPMed5ALL	rs34181437	8	27374686	A	T	'EPHX2		intronic			6	-0.191	0.093745	44883	9014	602														6	6	5	6		x
rs34181437:27374686:A:T	8	27374686	1.71e-08	snp	12(13)-EpOME	8:27517169:A:T	8:27517169:A:T_TOPMed5ALL	TOPMed5ALL	rs34181437	8	27374686	A	T	'EPHX2	0	intronic	0	0	6	-0.191	0.093745	44883	9014	602	0	0	0	0	0	0	0	0	0	0	0	0	0	6	6	5	6		x
rs34181437:27374686:A:T	8	27374686	1.13e-09	snp	9,10,EpOME	8:27517169:A:T	8:27517169:A:T_TOPMed5ALL	TOPMed5ALL	rs34181437	8	27374686	A	T	'EPHX2	0	intronic	0	0	6	-0.191	0.093745	44883	9014	602	0	0	0	0	0	0	0	0	0	0	0	0	0	6	6	5	6		x
rs4149245:27378633:T:C	8	27378633	2.26e-08	snp	Undecanoyl carnitine	8:27521116:T:C	8:27521116:T:C_TOPMed5ALL	TOPMed5ALL	rs4149245	8	27378633	T	C	'EPHX2		intronic			6	-0.2	0.317547	28607	17172	8720														6	6	5	6		x
rs62504296:27380267:A:G	8	27380267	7.6e-10	snp	Undecanoyl carnitine	8:27522750:A:G	8:27522750:A:G_TOPMed5ALL	TOPMed5ALL	rs62504296	8	27380267	A	G	'EPHX2		intronic			6	-0.213	0.078599	46272	7885	341														6	6	5	6		x
rs55872532:27384876:T:C	8	27384876	7.11e-10	snp	Undecanoyl carnitine	8:27527359:T:C	8:27527359:T:C_TOPMed5ALL	TOPMed5ALL	rs55872532	8	27384876	T	C	'EPHX2		intronic			7	-0.162	0.078534	46280	7878	341														6	5	8	5		x
rs62504298:27386438:G:A	8	27386438	6.85e-10	snp	Undecanoyl carnitine	8:27528921:G:A	8:27528921:G:A_TOPMed5ALL	TOPMed5ALL	rs62504298	8	27386438	G	A	'EPHX2		intronic			6	-0.307	0.07857	46278	7878	343														6	6	5	6		x
rs62504299:27387015:C:T	8	27387015	6.17e-10	snp	Undecanoyl carnitine	8:27529498:C:T	8:27529498:C:T_TOPMed5ALL	TOPMed5ALL	rs62504299	8	27387015	C	T	'EPHX2		intronic			7	-0.222	0.077783	46358	7802	338														6	6	5	6		x
rs7357432:27387845:A:C	8	27387845	1.51e-12	snp	Undecanoyl carnitine	8:27530328:A:C	8:27530328:A:C_TOPMed5ALL	TOPMed5ALL	rs7357432	8	27387845	A	C	'EPHX2		intronic			7	-0.183	0.079176	46237	7894	368														6	6	5	6		x
rs7357432:27387845:A:C	8	27387845	3.75e-08	snp	12(13)-EpOME	8:27530328:A:C	8:27530328:A:C_TOPMed5ALL	TOPMed5ALL	rs7357432	8	27387845	A	C	'EPHX2	0	intronic	0	0	7	-0.183	0.079176	46237	7894	368	0	0	0	0	0	0	0	0	0	0	0	0	0	6	6	5	6		x
rs7357432:27387845:A:C	8	27387845	4.59e-09	snp	9,10,EpOME	8:27530328:A:C	8:27530328:A:C_TOPMed5ALL	TOPMed5ALL	rs7357432	8	27387845	A	C	'EPHX2	0	intronic	0	0	7	-0.183	0.079176	46237	7894	368	0	0	0	0	0	0	0	0	0	0	0	0	0	6	6	5	6		x
rs17057310:27387872:G:A	8	27387872	4.5e-10	snp	Undecanoyl carnitine	8:27530355:G:A	8:27530355:G:A_TOPMed5ALL	TOPMed5ALL	rs17057310	8	27387872	G	A	'EPHX2		intronic			7	-0.215	0.110718	43148	10634	717														6	6	5	6		x
rs62504300:27388408:G:A	8	27388408	5.97e-10	snp	Undecanoyl carnitine	8:27530891:G:A	8:27530891:G:A_TOPMed5ALL	TOPMed5ALL	rs62504300	8	27388408	G	A	'EPHX2		intronic			6	-0.196	0.077754	46362	7799	338														6	6	5	6		x
rs56245849:27389702:C:T	8	27389702	7.53e-10	snp	Undecanoyl carnitine	8:27532185:C:T	8:27532185:C:T_TOPMed5ALL	TOPMed5ALL	rs56245849	8	27389702	C	T	'EPHX2		intronic			7	-0.217	0.082396	45880	8246	367														6	5	5	6		x
rs55995218:27390028:G:A	8	27390028	5.74e-10	snp	Undecanoyl carnitine	8:27532511:G:A	8:27532511:G:A_TOPMed5ALL	TOPMed5ALL	rs55995218	8	27390028	G	A	'EPHX2		intronic			6	-0.208	0.077809	46354	7809	336														6	5	5	6		x
rs56290433:27393053:T:C	8	27393053	5.75e-10	snp	Undecanoyl carnitine	8:27535536:T:C	8:27535536:T:C_TOPMed5ALL	TOPMed5ALL	rs56290433	8	27393053	T	C	'EPHX2		intronic			6	-0.19	0.078212	46308	7857	334														6	5	5	5		x
rs13439459:27394366:C:T	8	27394366	5.61e-10	snp	Undecanoyl carnitine	8:27536849:C:T	8:27536849:C:T_TOPMed5ALL	TOPMed5ALL	rs13439459	8	27394366	C	T	'EPHX2		exonic	synonymous	S346S	6	-0.139	0.084607	45653	8470	376														5	5	5	5		x
rs13438899:27394539:G:A	8	27394539	5.6e-10	snp	Undecanoyl carnitine	8:27537022:G:A	8:27537022:G:A_TOPMed5ALL	TOPMed5ALL	rs13438899	8	27394539	G	A	'EPHX2		intronic			7	-0.214	0.084653	45648	8475	376														5	5	5	5		x
rs35889509:27395098:A:G	8	27395098	5.47e-11	snp	Undecanoyl carnitine	8:27537581:A:G	8:27537581:A:G_TOPMed5ALL	TOPMed5ALL	rs35889509	8	27395098	A	G	'EPHX2		intronic			7	-0.161	0.05701	48533	5718	248														6	5	5	5		x
rs35889509:27395098:A:G	8	27395098	1.45e-08	snp	9,10,EpOME	8:27537581:A:G	8:27537581:A:G_TOPMed5ALL	TOPMed5ALL	rs35889509	8	27395098	A	G	'EPHX2	0	intronic	0	0	7	-0.161	0.05701	48533	5718	248	0	0	0	0	0	0	0	0	0	0	0	0	0	6	5	5	5		x
rs4149254:27397087:C:T	8	27397087	1.49e-11	snp	Undecanoyl carnitine	8:27539570:C:T	8:27539570:C:T_TOPMed5ALL	TOPMed5ALL	rs4149254	8	27397087	C	T	'EPHX2		intronic			7	-0.286	0.080992	46107	7956	436														10	5	5	5		x
rs10283341:27397363:C:T	8	27397363	6.7e-10	snp	Undecanoyl carnitine	8:27539846:C:T	8:27539846:C:T_TOPMed5ALL	TOPMed5ALL	rs10283341	8	27397363	C	T	'EPHX2		intronic			5	-0.191	0.077818	46349	7818	332														10	5	5	5		x
rs17057330:27397683:C:T	8	27397683	6.95e-10	snp	Undecanoyl carnitine	8:27540166:C:T	8:27540166:C:T_TOPMed5ALL	TOPMed5ALL	rs17057330	8	27397683	C	T	'EPHX2		intronic			5	-0.264	0.077928	46338	7828	333	228													10	5	5	5		x
rs2269461:27398620:C:T	8	27398620	7.63e-15	snp	Undecanoyl carnitine	8:27541103:C:T	8:27541103:C:T_TOPMed5ALL	TOPMed5ALL	rs2269461	8	27398620	C	T	'EPHX2		intronic			6	-0.17	0.119036	42356	11306	834												1.7432		10	5	5	5		x
rs2269461:27398620:C:T	8	27398620	1.13e-08	snp	9,10,EpOME	8:27541103:C:T	8:27541103:C:T_TOPMed5ALL	TOPMed5ALL	rs2269461	8	27398620	C	T	'EPHX2	0	intronic	0	0	6	-0.17	0.119036	42356	11306	834	0	0	0	0	0	0	0	0	0	0	0	1.7432	0	10	5	5	5		x
rs4149256:27399518:G:C	8	27399518	3.82e-16	snp	Undecanoyl carnitine	8:27542001:G:C	8:27542001:G:C_TOPMed5ALL	TOPMed5ALL	rs4149256	8	27399518	G	C	'EPHX2		intronic			7	-0.16	0.102041	43991	9883	619	370													10	5	5	5		x
rs4149256:27399518:G:C	8	27399518	1.57e-08	snp	12(13)-EpOME	8:27542001:G:C	8:27542001:G:C_TOPMed5ALL	TOPMed5ALL	rs4149256	8	27399518	G	C	'EPHX2	0	intronic	0	0	7	-0.16	0.102041	43991	9883	619	370	0	0	0	0	0	0	0	0	0	0	0	0	10	5	5	5		x
rs4149256:27399518:G:C	8	27399518	2.02e-09	snp	9,10,EpOME	8:27542001:G:C	8:27542001:G:C_TOPMed5ALL	TOPMed5ALL	rs4149256	8	27399518	G	C	'EPHX2	0	intronic	0	0	7	-0.16	0.102041	43991	9883	619	370	0	0	0	0	0	0	0	0	0	0	0	0	10	5	5	5		x
rs68012375:27400682:A:G	8	27400682	1.16e-15	snp	Undecanoyl carnitine	8:27543165:A:G	8:27543165:A:G_TOPMed5ALL	TOPMed5ALL	rs68012375	8	27400682	A	G	'EPHX2		intronic			7	-0.188	0.106754	43517	10328	654														6	5	5	5		x
rs68012375:27400682:A:G	8	27400682	3.1e-08	snp	12(13)-EpOME	8:27543165:A:G	8:27543165:A:G_TOPMed5ALL	TOPMed5ALL	rs68012375	8	27400682	A	G	'EPHX2	0	intronic	0	0	7	-0.188	0.106754	43517	10328	654	0	0	0	0	0	0	0	0	0	0	0	0	0	6	5	5	5		x
rs68012375:27400682:A:G	8	27400682	3.59e-09	snp	9,10,EpOME	8:27543165:A:G	8:27543165:A:G_TOPMed5ALL	TOPMed5ALL	rs68012375	8	27400682	A	G	'EPHX2	0	intronic	0	0	7	-0.188	0.106754	43517	10328	654	0	0	0	0	0	0	0	0	0	0	0	0	0	6	5	5	5		x
rs66571477:27400903:T:G	8	27400903	8.09e-10	snp	Undecanoyl carnitine	8:27543386:T:G	8:27543386:T:G_TOPMed5ALL	TOPMed5ALL	rs66571477	8	27400903	T	G	'EPHX2		intronic			7	-0.191	0.077946	46338	7826	335														6	5	5	5		x
rs2291635:27401142:G:A	8	27401142	3.33e-15	snp	Undecanoyl carnitine	8:27543625:G:A	8:27543625:G:A_TOPMed5ALL	TOPMed5ALL	rs2291635	8	27401142	G	A	'EPHX2		intronic			6	-0.231	0.124755	41823	11754	922														6	5	5	5		x
rs2291635:27401142:G:A	8	27401142	2.55e-08	snp	12(13)-EpOME	8:27543625:G:A	8:27543625:G:A_TOPMed5ALL	TOPMed5ALL	rs2291635	8	27401142	G	A	'EPHX2	0	intronic	0	0	6	-0.231	0.124755	41823	11754	922	0	0	0	0	0	0	0	0	0	0	0	0	0	6	5	5	5		x
rs2291635:27401142:G:A	8	27401142	3.48e-09	snp	9,10,EpOME	8:27543625:G:A	8:27543625:G:A_TOPMed5ALL	TOPMed5ALL	rs2291635	8	27401142	G	A	'EPHX2	0	intronic	0	0	6	-0.231	0.124755	41823	11754	922	0	0	0	0	0	0	0	0	0	0	0	0	0	6	5	5	5		x
rs7341557:27402777:G:A	8	27402777	1.59e-12	snp	Undecanoyl carnitine	8:27545260:G:A	8:27545260:G:A_TOPMed5ALL	TOPMed5ALL	rs7341557	8	27402777	G	A	'EPHX2		downstream			7	-0.26	0.143582	40094	13153	1248														6	6	5	5		x
rs10096092:27403777:A:G	8	27403777	4.07e-09	snp	Undecanoyl carnitine	8:27546260:A:G	8:27546260:A:G_TOPMed5ALL	TOPMed5ALL	rs10096092	8	27403777	A	G	'EPHX2	-1338	intergenic			5	-0.202	0.107984	43418	10392	689	218													6	6	5	6		x
rs73669186:27953021:G:A	8	27953021	5.35e-09	snp	11-HETE.1	8:28095504:G:A	8:28095504:G:A_TOPMed5ALL	TOPMed5ALL	rs73669186	8	27953021	G	A	'ELP3		intronic			7	-0.055	0.022184	52165	2250	84											2.95			11	11	8	11		x
rs7000859:27953294:C:T	8	27953294	5.35e-09	snp	11-HETE.1	8:28095777:C:T	8:28095777:C:T_TOPMed5ALL	TOPMed5ALL	rs7000859	8	27953294	C	T	'ELP3		intronic			7	-0.148	0.022771	52106	2304	89														6	6	8	5		x
rs59305957:27971716:G:A	8	27971716	5.33e-09	snp	11-HETE.1	8:28114199:G:A	8:28114199:G:A_TOPMed5ALL	TOPMed5ALL	rs59305957	8	27971716	G	A	'ELP3		intronic			6	-0.229	0.022598	52119	2293	85														5	5	5	5		x
rs13267197:50263253:A:C	8	50263253	2.13e-08	snp	Linoleic Acid	8:49350694:A:C	8:49350694:A:C_TOPMed5ALL	TOPMed5ALL	rs13267197	8	50263253	A	C	'C8orf22	-274611	intergenic			5	-0.217	0.137315	41087	11850	1558														18	18	18	18		x
rs141744055:56488541:A:T	8	56488541	4.42e-08	snp	Indole-3-acetate.1	8:55575982:A:T	8:55575982:A:T_TOPMed5ALL	TOPMed5ALL	rs141744055	8	56488541	A	T	'XKR4	-49831	intergenic			6	-0.237	0.128849	41472	12001	1021														17	18	17	18		x
rs141744055:56488541:A:T	8	56488541	4.42e-08	snp	Indole-3-acetate	8:55575982:A:T	8:55575982:A:T_TOPMed5ALL	TOPMed5ALL	rs141744055	8	56488541	A	T	'XKR4	-49831	intergenic	0	0	6	-0.237	0.128849	41472	12001	1021	0	0	0	0	0	0	0	0	0	0	0	0	0	17	18	17	18		x
rs73286478:89858625:C:T	8	89858625	1.77e-09	snp	Sorbitol	8:88846396:C:T	8:88846396:C:T_TOPMed5ALL	TOPMed5ALL	rs73286478	8	89858625	C	T	'MMP16	-518908	intergenic			7	-0.109	0.04259	50177	3996	323											3.33			18	18	18	18		x
rs59942671:89860091:A:G	8	89860091	1.7e-09	snp	Sorbitol	8:88847862:A:G	8:88847862:A:G_TOPMed5ALL	TOPMed5ALL	rs59942671	8	89860091	A	G	'MMP16	-520374	intergenic			6	-0.179	0.040799	50334	3883	282														18	18	18	18		x
rs115012082:89860894:T:C	8	89860894	1.7e-09	snp	Sorbitol	8:88848665:T:C	8:88848665:T:C_TOPMed5ALL	TOPMed5ALL	rs115012082	8	89860894	T	C	'MMP16	-521177	intergenic			6	-0.216	0.040689	50346	3871	282														18	18	18	18		x
rs73286490	8	89863705	1.84e-09	snp	Sorbitol	8:88851476:T:C	8:88851476:T:C_TOPMed5ALL	TOPMed5ALL	rs73286490	8	89863705	T	C	'MMP16	-523988	intergenic			6	-0.232	0.039892	50419	3808	270														18	18	18	18		x
rs73286495:89865535:T:C	8	89865535	1.77e-09	snp	Sorbitol	8:88853306:T:C	8:88853306:T:C_TOPMed5ALL	TOPMed5ALL	rs73286495	8	89865535	T	C	'MMP16	-525818	intergenic			7	-0.137	0.040507	50351	3852	281											2.05			18	18	18	18		x
rs7820417:89866974:G:A	8	89866974	1.69e-09	snp	Sorbitol	8:88854745:G:A	8:88854745:G:A_TOPMed5ALL	TOPMed5ALL	rs7820417	8	89866974	G	A	'MMP16	-527257	intergenic			6	-0.185	0.039854	50423	3808	268														18	18	18	18		x
8:89869669:A:G	8	89869669	1.68e-09	snp	Sorbitol
rs138648820:89872051:T:G	8	89872051	1.76e-09	snp	Sorbitol	8:88859822:T:G	8:88859822:T:G_TOPMed5ALL	TOPMed5ALL	rs138648820	8	89872051	T	G	'MMP16	-532334	intergenic			6	-0.217	0.039689	50442	3788	269		ctcf												18	18	18	18		x
rs181226776:89872179:C:T	8	89872179	1.76e-09	snp	Sorbitol	8:88859950:C:T	8:88859950:C:T_TOPMed5ALL	TOPMed5ALL	rs181226776	8	89872179	C	T	'MMP16	-532462	intergenic			7	-0.209	0.039561	50453	3778	267		ctcf												18	18	18	18		x
rs74905488	8	100904941	7.19e-09	snp	Hypoxanthine (uM)
rs369425038:101867123:G:A	8	101867123	1.65e-09	snp	Putrescine (uM)	8:100854895:G:A	8:100854895:G:A_TOPMed5ALL	TOPMed5ALL	rs369425038	8	101867123	G	A	'YWHAZ	63681	intergenic			7	-0.279	0.031955	51208	3099	192														6	6	18	18		x
rs10110204:104971817:A:C	8	104971817	4.1e-08	snp	ERGOTHIONEINE	8:103959589:A:C	8:103959589:A:C_TOPMed5ALL	TOPMed5ALL	rs10110204	8	104971817	A	C	'RIMS2		intronic			6	-0.306	0.068258	47419	6720	360														6	18	17	18		x
rs16879947:110720437:A:G	8	110720437	3.6e-10	snp	Pyruvate (uM)	8:109708208:A:G	8:109708208:A:G_TOPMed5ALL	TOPMed5ALL	rs16879947	8	110720437	A	G	'SYBU	-16417	intergenic			7	-0.169	0.045058	49928	4227	342														17	17	17	17		x
rs75936079:110725208:G:A	8	110725208	5.28e-09	snp	Pyruvate (uM)	8:109712979:G:A	8:109712979:G:A_TOPMed5ALL	TOPMed5ALL	rs75936079	8	110725208	G	A	'SYBU	-21188	intergenic			7	-0.214	0.036195	50786	3477	234														17	17	17	17		x
rs76598701:110736824:C:G	8	110736824	5.21e-09	snp	Pyruvate (uM)	8:109724595:C:G	8:109724595:C:G_TOPMed5ALL	TOPMed5ALL	rs76598701	8	110736824	C	G	'SYBU	-32804	intergenic			6	-0.035	0.0363	50770	3484	236														17	17	17	17		x
rs77249618:110737769:T:C	8	110737769	5.21e-09	snp	Pyruvate (uM)	8:109725540:T:C	8:109725540:T:C_TOPMed5ALL	TOPMed5ALL	rs77249618	8	110737769	T	C	'SYBU	-33749	intergenic			7	-0.212	0.036296	50777	3484	236														17	17	17	17		x
rs1384993:110758869:T:C	8	110758869	4.71e-09	snp	Pyruvate (uM)	8:109746640:T:C	8:109746640:T:C_TOPMed5ALL	TOPMed5ALL	rs1384993	8	110758869	T	C	'SYBU	-54849	intergenic			6	-0.21	0.039211	50465	3748	262														17	18	17	18		x
rs2385520:124859289:T:C	8	124859289	2.28e-08	snp	5(S)-HETE	8:123847049:T:C	8:123847049:T:C_TOPMed5ALL	TOPMed5ALL	rs2385520	8	124859289	T	C	'FER1L6	4938	intergenic			6	-0.287	0.855531	1437	12867	40175														6	18	17	18		x
rs143651485:142918457:G:A	8	142918457	1.37e-08	snp	[Similar to: L-Glutathione oxidized; ΔMass: -1.0187 Da]	8:141837096:G:A	8:141837096:G:A_TOPMed5ALL	TOPMed5ALL	rs143651485	8	142918457	G	A	'MIR4472-1	339243	intergenic			7	-0.169	0.022294	52250	2068	181												1.2425		17	17	17	17		x
rs10098662:144730456:G:A	8	144730456	1.83e-08	snp	Pyruvate (uM)	8:143648286:G:A	8:143648286:G:A_TOPMed5ALL	TOPMed5ALL	rs10098662	8	144730456	G	A	'ZNF623		intronic			5	0.143	0.050335	49428	4648	419	385													6	5	2	5		x
rs4875018:144736154:T:G	8	144736154	1.73e-08	snp	Pyruvate (uM)	8:143653984:T:G	8:143653984:T:G_TOPMed5ALL	TOPMed5ALL	rs4875018	8	144736154	T	G	'ZNF623		downstream			5	-0.205	0.050359	49430	4649	420														5	5	5	5		x
rs4875020:144736661:C:T	8	144736661	1.73e-08	snp	Pyruvate (uM)	8:143654491:C:T	8:143654491:C:T_TOPMed5ALL	TOPMed5ALL	rs4875020	8	144736661	C	T	'ZNF623		downstream			7	-0.198	0.05001	49459	4629	411														6	5	5	6		x
rs10105927:144740379:A:G	8	144740379	1.42e-08	snp	Pyruvate (uM)	8:143658209:A:G	8:143658209:A:G_TOPMed5ALL	TOPMed5ALL	rs10105927	8	144740379	A	G	'ZNF623	-4479	intergenic			5	-0.126	0.050354	49425	4650	419	331													6	6	11	17		x
rs2258589:145946787:C:G	8	145946787	1.91e-08	snp	Nonanoic acid (pelargonate)	8:144721402:C:G	8:144721402:C:G_TOPMed5ALL	TOPMed5ALL	rs2258589	8	145946787	C	G	'ZNF251		UTR3			5	0.402	0.032487	51418	2621	460	546													5	5	2	5		x
rs7854912	9	2205463	2.55e-09	snp	Pyruvate (uM)	9:2205463:G:A	9:2205463:G:A_TOPMed5ALL	TOPMed5ALL	rs7854912	9	2205463	G	A	'SMARCA2	-11840	intergenic			6	-0.213	0.027129	51665	2709	124														6	6	18	18		x
rs59613598:14254594:C:T	9	14254594	7.25e-09	snp	Pyruvate (uM)	9:14254595:C:T	9:14254595:C:T_TOPMed5ALL	TOPMed5ALL	rs59613598	9	14254594	C	T	'NFIB		intronic			7	-0.151	0.057863	48461	5769	269														6	6	6	6		x
rs146085672:17680011:C:T	9	17680011	4.93e-08	snp	Pyruvate (uM)
rs73422620	9	17684457	3.69e-08	snp	Pyruvate (uM)	9:17684459:G:A	9:17684459:G:A_TOPMed5ALL	TOPMed5ALL	rs73422620	9	17684457	G	A	'SH3GL2		intronic			7	-0.188	0.026776	51693	2674	122														18	18	17	18		x
rs111630954:17685767:G:A	9	17685767	3.69e-08	snp	Pyruvate (uM)	9:17685769:G:A	9:17685769:G:A_TOPMed5ALL	TOPMed5ALL	rs111630954	9	17685767	G	A	'SH3GL2		intronic			7	-0.264	0.026607	51711	2670	115														18	18	17	18		x
rs7871774:17688922:T:C	9	17688922	3.69e-08	snp	Pyruvate (uM)	9:17688924:T:C	9:17688924:T:C_TOPMed5ALL	TOPMed5ALL	rs7871774	9	17688922	T	C	'SH3GL2		intronic			7	-0.2	0.026802	51694	2675	123														18	18	17	18		x
rs7854984:17693978:A:G	9	17693978	3.69e-08	snp	Pyruvate (uM)	9:17693980:A:G	9:17693980:A:G_TOPMed5ALL	TOPMed5ALL	rs7854984	9	17693978	A	G	'SH3GL2		intronic			6	-0.148	0.027515	51623	2749	125											2.77			18	18	17	18		x
rs10968738:28716790:C:A	9	28716790	1.33e-09	snp	Pyruvate (uM)	9:28716792:C:A	9:28716792:C:A_TOPMed5ALL	TOPMed5ALL	rs10968738	9	28716790	C	A	'LINGO2		intronic			7	-0.191	0.029357	51474	2821	189														18	18	18	18		x
rs1438480	9	28717112	2.75e-10	snp	Pyruvate (uM)	9:28717114:A:C	9:28717114:A:C_TOPMed5ALL	TOPMed5ALL	rs1438480	9	28717112	A	C	'LINGO2		intronic			7	-0.086	0.035952	50826	3410	254											3.61	1.68654		18	18	18	18		x
rs62541320:38011612:C:T	9	38011612	2.24e-08	snp	LPI18:1	9:38011615:C:T	9:38011615:C:T_TOPMed5ALL	TOPMed5ALL	rs62541320	9	38011612	C	T	'SHB		intronic			5	0.163	0.023909	51943	2506	50	209													6	6	5	6		x
rs1412986:71377966:C:T	9	71377966	6.26e-09	snp	Asp (uM)	9:68763050:C:T	9:68763050:C:T_TOPMed5ALL	TOPMed5ALL	rs1412986	9	71377966	C	T	'PIP5K1B		intronic			7	0.236	0.463987	15890	26639	11965														17	18	17	18		x
rs12350270:71391171:A:G	9	71391171	2.31e-08	snp	Asp (uM)	9:68776255:A:G	9:68776255:A:G_TOPMed5ALL	TOPMed5ALL	rs12350270	9	71391171	A	G	'PIP5K1B		intronic			7	-0.183	0.530927	12192	26744	15563												1.70477		18	6	17	6		x
rs57408031:76142137:T:C	9	76142137	1.64e-08	snp	Pyruvate (uM)	9:73527221:T:C	9:73527221:T:C_TOPMed5ALL	TOPMed5ALL	rs57408031	9	76142137	T	C	'MIR6130	225903	intergenic			6	-0.121	0.025441	51847	2531	121														18	18	18	18		x
rs73650669:76142955:G:A	9	76142955	2.14e-08	snp	Pyruvate (uM)	9:73528039:G:A	9:73528039:G:A_TOPMed5ALL	TOPMed5ALL	rs73650669	9	76142955	G	A	'MIR6130	225085	intergenic			6	-0.202	0.025615	51828	2550	121														18	18	18	18		x
rs73650670:76143602:G:A	9	76143602	2.16e-08	snp	Pyruvate (uM)	9:73528686:G:A	9:73528686:G:A_TOPMed5ALL	TOPMed5ALL	rs73650670	9	76143602	G	A	'MIR6130	224438	intergenic			6	-0.253	0.025946	51795	2578	125														18	18	18	18		x
rs73650672:76146476:T:C	9	76146476	2.25e-08	snp	Pyruvate (uM)	9:73531560:T:C	9:73531560:T:C_TOPMed5ALL	TOPMed5ALL	rs73650672	9	76146476	T	C	'MIR6130	221564	intergenic			6	-0.216	0.028683	51526	2808	159														18	18	18	18		x
rs73648013:76170062:A:C	9	76170062	3.77e-08	snp	Pyruvate (uM)	9:73555146:A:C	9:73555146:A:C_TOPMed5ALL	TOPMed5ALL	rs73648013	9	76170062	A	C	'MIR6130	197978	intergenic			6	-0.204	0.028484	51474	2786	157														18	18	17	18		x
rs73648017:76175288:G:A	9	76175288	4.51e-08	snp	Pyruvate (uM)	9:73560372:G:A	9:73560372:G:A_TOPMed5ALL	TOPMed5ALL	rs73648017	9	76175288	G	A	'MIR6130	192752	intergenic			7	-0.047	0.028877	51502	2829	159														18	18	17	18		x
rs73552509:100358860:C:T	9	100358860	1.93e-08	snp	Dopamine	9:97596578:C:T	9:97596578:C:T_TOPMed5ALL	TOPMed5ALL	rs73552509	9	100358860	C	T	'TMOD1		intronic			7	-0.237	0.084268	46259	7295	945														11	6	18	11		x
rs59205756:100422082:G:T	9	100422082	3.34e-09	snp	Dopamine	9:97659800:G:T	9:97659800:G:T_TOPMed5ALL	TOPMed5ALL	rs59205756	9	100422082	G	T	'NCBP1		intronic			7	0.339	0.103837	44662	8356	1481														6	5	5	5		x
rs10512254:100422326:G:T	9	100422326	3.34e-09	snp	Dopamine	9:97660044:G:T	9:97660044:G:T_TOPMed5ALL	TOPMed5ALL	rs10512254	9	100422326	G	T	'NCBP1		intronic			6	0.371	0.103773	44667	8353	1479	159										2.41			6	5	5	5		x
rs79676393:105659434:G:A	9	105659434	1.69e-08	snp	Pyruvate (uM)	9:102897152:G:A	9:102897152:G:A_TOPMed5ALL	TOPMed5ALL	rs79676393	9	105659434	G	A	'CYLC2	98159	intergenic			7	-0.23	0.034882	50883	3428	187														18	18	18	18		x
rs73505982:107149897:C:T	9	107149897	4.91e-08	snp	Pyruvate (uM)	9:104387616:C:T	9:104387616:C:T_TOPMed5ALL	TOPMed5ALL	rs73505982	9	107149897	C	T	'OR13F1	116647	intergenic			7	-0.271	0.086269	46350	6893	1255														18	18	18	18		x
rs114851717:107606009:G:C	9	107606009	8.51e-09	snp	9,10-diHOME	9:104843728:G:C	9:104843728:G:C_TOPMed5ALL	TOPMed5ALL	rs114851717	9	107606009	G	C	'ABCA1		intronic			7	-0.163	0.026496	51728	2654	117														6	8	8	5		x
9:107606319:A:C	9	107606319	8.51e-09	snp	9,10-diHOME
rs148714575:107606383:C:T	9	107606383	8.51e-09	snp	9,10-diHOME	9:104844102:C:T	9:104844102:C:T_TOPMed5ALL	TOPMed5ALL	rs148714575	9	107606383	C	T	'ABCA1		intronic			4	0.012	0.026524	51725	2655	118	262										3.68			6	8	8	5		x
rs115761095:107606447:G:C	9	107606447	8.52e-09	snp	9,10-diHOME	9:104844166:G:A	9:104844166:G:A_TOPMed5ALL	TOPMed5ALL	rs115761095	9	107606447	G	A	'ABCA1		intronic			3a	0.017	3.7e-05	54495	4	0	262										2.95			6	8	8	5		x
rs4354372:109897065:T:C	9	109897065	2.13e-08	snp	4-Aminobenzoate
rs7858186:109897161:T:C	9	109897161	2.12e-08	snp	4-Aminobenzoate
rs7871882:109897180:A:C	9	109897180	2.06e-08	snp	4-Aminobenzoate
rs7389069:132059864:T:C	9	132059864	1.99e-08	snp	L-Noradrenaline	9:129297585:T:C	9:129297585:T:C_TOPMed5ALL	TOPMed5ALL	rs7389069	9	132059864	T	C	'LOC101929331	-11866	intergenic			7	-0.287	0.505514	15021	23856	15622														17	18	18	18		x
rs113054539:132719371:C:A	9	132719371	4.08e-09	snp	Arachidonic Acid	9:129957092:C:A	9:129957092:C:A_TOPMed5ALL	TOPMed5ALL	rs113054539	9	132719371	C	A	'FNBP1		intronic			3a	1.461	0.021932	52133	2316	37		tfbs												6	6	5	5		x
rs111629020:132739796:G:A	9	132739796	4.3e-09	snp	Arachidonic Acid	9:129977517:G:A	9:129977517:G:A_TOPMed5ALL	TOPMed5ALL	rs111629020	9	132739796	G	A	'FNBP1		intronic			7	-0.2	0.022059	52123	2330	37														6	5	6	6		x
rs111240841:132743515:C:T	9	132743515	4.74e-09	snp	Arachidonic Acid	9:129981236:C:T	9:129981236:C:T_TOPMed5ALL	TOPMed5ALL	rs111240841	9	132743515	C	T	'FNBP1		intronic			7	-0.168	0.02202	52132	2326	37		enh												6	6	9	10		x
rs75213728:132779728:T:C	9	132779728	1.69e-08	snp	Arachidonic Acid	9:130017449:T:C	9:130017449:T:C_TOPMed5ALL	TOPMed5ALL	rs75213728	9	132779728	T	C	'FNBP1		intronic			5	0.174	0.021945	52145	2316	38	494										3.86	3.63338		6	6	6	6		x
rs75287013:135567357:G:T	9	135567357	1.09e-08	snp	D-Arabitol	9:132691970:G:T	9:132691970:G:T_TOPMed5ALL	TOPMed5ALL	rs75287013	9	135567357	G	T	'GTF3C4	-1887	intergenic			7	-0.154	0.007725	53660	836	3														5	5	5	6		x
rs10993794:136626281:T:C	9	136626281	4.64e-08	snp	D-Glucose (mM) (uM)	9:133761159:T:C	9:133761159:T:C_TOPMed5ALL	TOPMed5ALL	rs10993794	9	136626281	T	C	'VAV2		downstream			5	0.637	0.721674	4941	20436	29088														6	6	5	17		x
rs2797825:136629298:A:G	9	136629298	2.84e-08	snp	D-Glucose (mM) (uM)	9:133764176:A:G	9:133764176:A:G_TOPMed5ALL	TOPMed5ALL	rs2797825	9	136629298	A	G	'VAV2		intronic			5	0.77	0.403952	19974	25020	9505														5	5	5	6		x
rs2797826:136629399:G:A	9	136629399	8.54e-09	snp	D-Glucose (mM) (uM)	9:133764277:G:A	9:133764277:G:A_TOPMed5ALL	TOPMed5ALL	rs2797826	9	136629399	G	A	'VAV2		intronic			5	0.403	0.390537	20962	24505	9031	287													5	5	5	6		x
rs2436029:269101:C:T	10	269101	2.59e-08	snp	UDP-N-acetyl-D-glucosamine	10:223161:C:T	10:223161:C:T_TOPMed5ALL	TOPMed5ALL	rs2436029	10	269101	C	T	'ZMYND11		intronic			6	-0.236	0.905492	962	8377	45159														6	6	6	6		x
rs904963:1372573:G:T	10	1372573	3.31e-08	snp	[Similar to: L-Glutathione (reduced); ΔMass: -0.0338 Da]	10:1330378:G:T	10:1330378:G:T_TOPMed5ALL	TOPMed5ALL	rs904963	10	1372573	G	T	'ADARB2		intronic			5	-0.228	0.160792	38734	14004	1761														17	11	17	18		x
rs58007136:1373144:A:C	10	1373144	3.35e-08	snp	[Similar to: L-Glutathione (reduced); ΔMass: -0.0338 Da]	10:1330949:A:C	10:1330949:A:C_TOPMed5ALL	TOPMed5ALL	rs58007136	10	1373144	A	C	'ADARB2		intronic			6	-0.212	0.160847	38730	14006	1763														17	17	17	18		x
rs148993816:4110027:A:T	10	4110027	4.11e-08	snp	Fumarate	10:4067835:A:T	10:4067835:A:T_TOPMed5ALL	TOPMed5ALL	rs148993816	10	4110027	A	T	'LOC101927964		ncRNA_intronic			4	0.216	0.01189	53211	1280	8	261	proFR												18	11	10	6		x
rs112554743:4169085:G:A	10	4169085	3.76e-08	snp	Urate (uM)	10:4126893:G:A	10:4126893:G:A_TOPMed5ALL	TOPMed5ALL	rs112554743	10	4169085	G	A	'LOC101927964	-37880	intergenic			5	-0.156	0.03056	51279	3109	111		ctcf												6	6	6	6		x
rs79979114:16857734:C:T	10	16857734	7.87e-09	snp	Pyruvate (uM)	10:16815735:C:T	10:16815735:C:T_TOPMed5ALL	TOPMed5ALL	rs79979114	10	16857734	C	T	'RSU1		intronic			6	-0.18	0.044313	49996	4176	327														2	11	6	11		x
rs59946283:16858370:T:C	10	16858370	7.18e-09	snp	Pyruvate (uM)	10:16816371:T:C	10:16816371:T:C_TOPMed5ALL	TOPMed5ALL	rs59946283	10	16858370	T	C	'RSU1		intronic			2b	0.418	0.048441	49610	4498	391	266													2	3	11	3		x
rs113208527	10	16859375	8.48e-09	snp	Pyruvate (uM)	10:16817376:A:G	10:16817376:A:G_TOPMed5ALL	TOPMed5ALL	rs113208527	10	16859375	A	G	'RSU1		UTR5			2b	1.665	0.048571	49592	4518	388	1000	pro										1.26757		1	3	1	1		x
rs79289023:16860359:T:C	10	16860359	8.48e-09	snp	Pyruvate (uM)	10:16818360:T:C	10:16818360:T:C_TOPMed5ALL	TOPMed5ALL	rs79289023	10	16860359	T	C	'RSU1		upstream			5	-0.011	0.048524	49599	4511	389		pro												1	3	3	1		x
rs12263128:16868523:T:C	10	16868523	8.48e-09	snp	Pyruvate (uM)	10:16826524:T:C	10:16826524:T:C_TOPMed5ALL	TOPMed5ALL	rs12263128	10	16868523	T	C	'CUBN		intronic			6	-0.191	0.048542	49603	4501	395														17	6	6	6		x
rs2358413:19814044:A:G	10	19814044	1.93e-08	snp	Urate (uM)	10:19525115:A:G	10:19525115:A:G_TOPMed5ALL	TOPMed5ALL	rs2358413	10	19814044	A	G	'MALRD1		intronic			7	-0.221	0.0667	47960	5806	732														18	18	18	18		x
rs116384997:23795334:T:C	10	23795334	3.64e-08	snp	Pyruvate (uM)	10:23506405:T:C	10:23506405:T:C_TOPMed5ALL	TOPMed5ALL	rs116384997	10	23795334	T	C	'OTUD1	-64024	intergenic			6	-0.094	0.033982	50994	3306	199											3.03			6	18	10	6		x
rs191833514:23799959:G:T	10	23799959	3.57e-08	snp	Pyruvate (uM)	10:23511030:G:T	10:23511030:G:T_TOPMed5ALL	TOPMed5ALL	rs191833514	10	23799959	G	T	'OTUD1	-68649	intergenic			7	-0.204	0.033955	50997	3303	199		ctcf												18	18	6	6		x
rs150946867:23800240:G:A	10	23800240	3.57e-08	snp	Pyruvate (uM)	10:23511311:G:A	10:23511311:G:A_TOPMed5ALL	TOPMed5ALL	rs150946867	10	23800240	G	A	'OTUD1	-68930	intergenic			7	-0.201	0.034001	50993	3306	200		ctcf												18	18	6	6		x
rs73602573:23803733:C:T	10	23803733	3.55e-08	snp	Pyruvate (uM)	10:23514804:C:T	10:23514804:C:T_TOPMed5ALL	TOPMed5ALL	rs73602573	10	23803733	C	T	'OTUD1	-72423	intergenic			7	0.002	0.03401	50989	3311	198														17	18	6	18		x
rs73602574:23803781:C:G	10	23803781	3.55e-08	snp	Pyruvate (uM)	10:23514852:C:G	10:23514852:C:G_TOPMed5ALL	TOPMed5ALL	rs73602574	10	23803781	C	G	'OTUD1	-72471	intergenic			7	-0.135	0.033991	50992	3309	198														17	18	6	18		x
rs73602575:23804957:A:G	10	23804957	3.54e-08	snp	Pyruvate (uM)	10:23516028:A:G	10:23516028:A:G_TOPMed5ALL	TOPMed5ALL	rs73602575	10	23804957	A	G	'OTUD1	-73647	intergenic			6	-0.16	0.03401	50991	3309	199											2.49			17	18	6	18		x
rs7077258:27667361:A:G	10	27667361	4.57e-08	snp	UDP-N-acetyl-D-glucosamine	10:27378432:A:G	10:27378432:A:G_TOPMed5ALL	TOPMed5ALL	rs7077258	10	27667361	A	G	'PTCHD3	19756	intergenic			7	-0.212	0.024591	51928	2446	117														18	6	18	18		x
rs7077396:27667454:A:G	10	27667454	4.84e-08	snp	UDP-N-acetyl-D-glucosamine	10:27378525:A:G	10:27378525:A:G_TOPMed5ALL	TOPMed5ALL	rs7077396	10	27667454	A	G	'PTCHD3	19663	intergenic			6	-0.212	0.024618	51928	2447	118														18	6	18	18		x
rs79129059:27735226:C:T	10	27735226	5.38e-09	snp	Pyruvate (uM)	10:27446297:C:T	10:27446297:C:T_TOPMed5ALL	TOPMed5ALL	rs79129059	10	27735226	C	T	'PTCHD3	-31929	intergenic			4	1.076	0.028689	51527	2817	155	866	proFR_ctcf												2	18	17	11		x
rs79980098:36484771:C:T	10	36484771	2.37e-08	snp	Pyruvate (uM)	10:36195843:C:T	10:36195843:C:T_TOPMed5ALL	TOPMed5ALL	rs79980098	10	36484771	C	T	'LINC01452	-394923	intergenic			7	-0.297	0.048083	49625	4507	367														17	18	18	18		x
rs111335830:44113974:A:G	10	44113974	2.58e-08	snp	UDP
rs2377616:49861577:A:C	10	49861577	5.97e-09	snp	2S-5S-Methionine sulfoximine	10:48653532:A:C	10:48653532:A:C_TOPMed5ALL	TOPMed5ALL	rs2377616	10	49861577	A	C	'ARHGAP22	-1016	intergenic			7	-0.226	0.655577	6605	24330	23562	141													17	17	17	6		x
rs4373841	10	49862652	1.12e-08	snp	2S-5S-Methionine sulfoximine	10:48654607:T:C	10:48654607:T:C_TOPMed5ALL	TOPMed5ALL	rs4373841	10	49862652	T	C	'ARHGAP22	-2091	intergenic			5	-0.084	0.648694	6854	24583	23061											2.25			17	11	17	6		x
rs12257645:49863781:T:C	10	49863781	1.34e-08	snp	2S-5S-Methionine sulfoximine	10:48655736:T:C	10:48655736:T:C_TOPMed5ALL	TOPMed5ALL	rs12257645	10	49863781	T	C	'ARHGAP22	-3220	intergenic			2b	4.762	0.593009	9512	25334	19649	1000	pro												1	2	3	3		x
rs11101416:49865727:C:T	10	49865727	3.01e-08	snp	2S-5S-Methionine sulfoximine	10:48657682:C:T	10:48657682:C:T_TOPMed5ALL	TOPMed5ALL	rs11101416	10	49865727	C	T	'ARHGAP22	-5166	intergenic			7	-0.187	0.615708	8233	25418	20844	145													17	17	17	17		x
rs4375365:49866453:A:G	10	49866453	5.79e-09	snp	2S-5S-Methionine sulfoximine	10:48658408:A:G	10:48658408:A:G_TOPMed5ALL	TOPMed5ALL	rs4375365	10	49866453	A	G	'ARHGAP22	-5892	intergenic			4	0.406	0.654219	6660	24368	23469	811	ctcf_tfbs												17	17	17	17		x
rs7911516:49872421:T:G	10	49872421	6.74e-09	snp	2S-5S-Methionine sulfoximine	10:48664376:T:G	10:48664376:T:G_TOPMed5ALL	TOPMed5ALL	rs7911516	10	49872421	T	G	'ARHGAP22	-11860	intergenic			7	-0.195	0.600945	8892	25709	19894														17	17	17	17		x
rs4525142:49873941:C:T	10	49873941	2.25e-08	snp	2S-5S-Methionine sulfoximine	10:48665896:C:T	10:48665896:C:T_TOPMed5ALL	TOPMed5ALL	rs4525142	10	49873941	C	T	'ARHGAP22	-13380	intergenic			7	-0.278	0.634879	7447	24902	22148														17	17	18	17		x
rs12240343:55727557:G:A	10	55727557	5.01e-09	snp	Pyruvate (uM)	10:53967797:G:A	10:53967797:G:A_TOPMed5ALL	TOPMed5ALL	rs12240343	10	55727557	G	A	'PCDH15		intronic			7	-0.238	0.041331	50273	3947	279														18	18	18	18		x
rs61846510	10	62115417	5e-08	snp	(R)-S-Lactoylglutathione.1	10:60355659:G:A	10:60355659:G:A_TOPMed5ALL	TOPMed5ALL	rs61846510	10	62115417	G	A	'ANK3		intronic			7	-0.122	0.025854	51729	2722	48														18	18	6	18		x
rs12412780:71179686:C:T	10	71179686	2.24e-08	snp	Hypoxanthine (uM)	10:69419930:C:T	10:69419930:C:T_TOPMed5ALL	TOPMed5ALL	rs12412780	10	71179686	C	T	'TACR2	-3012	intergenic			5	-0.233	0.345555	24641	22042	7809	332													17	6	6	17		x
rs10998768:71180333:C:T	10	71180333	1.75e-08	snp	Hypoxanthine (uM)	10:69420577:C:T	10:69420577:C:T_TOPMed5ALL	TOPMed5ALL	rs10998768	10	71180333	C	T	'TACR2	-3659	intergenic			7	-0.257	0.384769	21319	24416	8760														17	6	6	17		x
rs6480406:71182243:T:C	10	71182243	2.48e-08	snp	Hypoxanthine (uM)	10:69422487:T:C	10:69422487:T:C_TOPMed5ALL	TOPMed5ALL	rs6480406	10	71182243	T	C	'TACR2	-5569	intergenic			5	-0.258	0.427444	18268	25868	10360														17	6	6	9		x
rs5030923:71182508:C:T	10	71182508	1.26e-08	snp	Hypoxanthine (uM)	10:69422752:C:T	10:69422752:C:T_TOPMed5ALL	TOPMed5ALL	rs5030923	10	71182508	C	T	'TACR2	-5834	intergenic			4	-0.166	0.399446	20193	25072	9233														17	6	6	11		x
rs11597660:71186023:G:A	10	71186023	1.35e-08	snp	Hypoxanthine (uM)	10:69426267:G:A	10:69426267:G:A_TOPMed5ALL	TOPMed5ALL	rs11597660	10	71186023	G	A	'TACR2	-9349	intergenic			4	-0.023	0.383108	21415	24410	8674		enh												10	6	11	6		x
rs4997354:71186742:C:T	10	71186742	2.02e-08	snp	Hypoxanthine (uM)	10:69426986:C:T	10:69426986:C:T_TOPMed5ALL	TOPMed5ALL	rs4997354	10	71186742	C	T	'TACR2	-10068	intergenic			4	0.753	0.387576	21075	24603	8821	558	ctcf_enh												10	6	6	6		x
rs1867967:71187882:T:C	10	71187882	1.55e-08	snp	Hypoxanthine (uM)	10:69428126:T:C	10:69428126:T:C_TOPMed5ALL	TOPMed5ALL	rs1867967	10	71187882	T	C	'TACR2	-11208	intergenic			7	-0.23	0.405255	19724	25378	9397														17	6	6	6		x
rs12769699:71188959:G:A	10	71188959	2.01e-08	snp	Hypoxanthine (uM)	10:69429203:G:A	10:69429203:G:A_TOPMed5ALL	TOPMed5ALL	rs12769699	10	71188959	G	A	'TACR2	-12285	intergenic			7	-0.19	0.385666	21157	24646	8695														17	6	6	6		x
rs11596269:71189113:G:A	10	71189113	1.53e-08	snp	Hypoxanthine (uM)
rs11598641:71189217:T:C	10	71189217	1.53e-08	snp	Hypoxanthine (uM)	10:69429461:T:C	10:69429461:T:C_TOPMed5ALL	TOPMed5ALL	rs11598641	10	71189217	T	C	'TACR2	-12543	intergenic			6	-0.321	0.404363	19796	25330	9372														17	6	6	6		x
rs10998772:71190225:A:C	10	71190225	2.02e-08	snp	Hypoxanthine (uM)	10:69430469:A:C	10:69430469:A:C_TOPMed5ALL	TOPMed5ALL	rs10998772	10	71190225	A	C	'TACR2	-13551	intergenic			7	-0.208	0.386438	21147	24583	8769														17	6	6	6		x
rs1867968:71192734:G:A	10	71192734	3.6e-08	snp	Hypoxanthine (uM)	10:69432978:G:A	10:69432978:G:A_TOPMed5ALL	TOPMed5ALL	rs1867968	10	71192734	G	A	'TACR2	-16060	intergenic			7	-0.107	0.386466	21143	24588	8768														17	6	6	6		x
rs11597482:71221213:C:G	10	71221213	3.51e-08	snp	Hypoxanthine (uM)	10:69461457:C:G	10:69461457:C:G_TOPMed5ALL	TOPMed5ALL	rs11597482	10	71221213	C	G	'TSPAN15		intronic			5	0.055	0.378253	21602	24554	8334	406	enh									2.04			10	3	10	9		x
rs10823387:71226023:G:A	10	71226023	3.73e-08	snp	Hypoxanthine (uM)	10:69466267:G:A	10:69466267:G:A_TOPMed5ALL	TOPMed5ALL	rs10823387	10	71226023	G	A	'TSPAN15		intronic			5	-0.219	0.378356	21598	24562	8339	188													6	9	17	9		x
rs736594:71226790:C:T	10	71226790	4.35e-08	snp	Hypoxanthine (uM)	10:69467034:C:T	10:69467034:C:T_TOPMed5ALL	TOPMed5ALL	rs736594	10	71226790	C	T	'TSPAN15		intronic			5	-0.216	0.378399	21593	24566	8339														6	9	17	9		x
rs10998804:71228120:A:G	10	71228120	2.61e-08	snp	Hypoxanthine (uM)	10:69468364:A:G	10:69468364:A:G_TOPMed5ALL	TOPMed5ALL	rs10998804	10	71228120	A	G	'TSPAN15		intronic			5	0.098	0.378337	21597	24561	8337	202	enh												10	3	17	10		x
rs10998808:71228440:G:A	10	71228440	4.43e-08	snp	Hypoxanthine (uM)	10:69468684:G:A	10:69468684:G:A_TOPMed5ALL	TOPMed5ALL	rs10998808	10	71228440	G	A	'TSPAN15		intronic			3a	0.144	0.378342	21601	24555	8341	720	enh												10	3	17	10		x
rs74996223	10	71228805	4.23e-08	snp	Hypoxanthine (uM)
rs34947685:71229086:C:A	10	71229086	4.53e-08	snp	Hypoxanthine (uM)	10:69469330:C:A	10:69469330:C:A_TOPMed5ALL	TOPMed5ALL	rs34947685	10	71229086	C	A	'TSPAN15		intronic			5	0.01	0.37831	21603	24557	8339	470	enh												10	9	17	10		x
rs35343660:71229182:T:C	10	71229182	4.56e-08	snp	Hypoxanthine (uM)	10:69469426:T:C	10:69469426:T:C_TOPMed5ALL	TOPMed5ALL	rs35343660	10	71229182	T	C	'TSPAN15		intronic			5	-0.051	0.378255	21608	24553	8338	470											1.92903		10	9	17	10		x
rs17569363	10	71230112	4.47e-08	snp	Hypoxanthine (uM)	10:69470356:A:G	10:69470356:A:G_TOPMed5ALL	TOPMed5ALL	rs17569363	10	71230112	A	G	'TSPAN15		intronic			5	-0.22	0.378603	21577	24577	8345														6	9	17	11		x
rs10823393:71231952:C:T	10	71231952	3.88e-08	snp	Hypoxanthine (uM)	10:69472196:C:T	10:69472196:C:T_TOPMed5ALL	TOPMed5ALL	rs10823393	10	71231952	C	T	'TSPAN15		intronic			7	-0.18	0.443253	17327	26027	11142														6	9	17	9		x
rs7917677:71240574:T:C	10	71240574	2.12e-08	snp	Hypoxanthine (uM)	10:69480818:T:C	10:69480818:T:C_TOPMed5ALL	TOPMed5ALL	rs7917677	10	71240574	T	C	'TSPAN15		intronic			6	-0.209	0.443944	17244	26121	11134		enh												10	9	10	9		x
rs2052964:71242429:A:T	10	71242429	1.38e-09	snp	Hypoxanthine (uM)	10:69482673:A:T	10:69482673:A:T_TOPMed5ALL	TOPMed5ALL	rs2052964	10	71242429	A	T	'TSPAN15		intronic			5	-0.188	0.412998	19106	25770	9623														6	9	6	11		x
rs2052966:71242485:C:T	10	71242485	2.8e-08	snp	Hypoxanthine (uM)	10:69482729:C:T	10:69482729:C:T_TOPMed5ALL	TOPMed5ALL	rs2052966	10	71242485	C	T	'TSPAN15		intronic			5	-0.202	0.376897	21685	24547	8267														6	9	6	11		x
rs2052967:71242775:C:T	10	71242775	2.84e-08	snp	Hypoxanthine (uM)	10:69483019:C:T	10:69483019:C:T_TOPMed5ALL	TOPMed5ALL	rs2052967	10	71242775	C	T	'TSPAN15		intronic			7	-0.271	0.376998	21680	24546	8273														6	9	6	11		x
rs12262170:71242783:T:C	10	71242783	4.41e-09	snp	Hypoxanthine (uM)	10:69483027:T:C	10:69483027:T:C_TOPMed5ALL	TOPMed5ALL	rs12262170	10	71242783	T	C	'TSPAN15		intronic			7	-0.239	0.428714	17995	26279	10225														6	9	6	11		x
rs12241216:71242945:A:C	10	71242945	1.38e-09	snp	Hypoxanthine (uM)	10:69483189:A:C	10:69483189:A:C_TOPMed5ALL	TOPMed5ALL	rs12241216	10	71242945	A	C	'TSPAN15		intronic			7	-0.31	0.412925	19112	25766	9621														6	9	6	9		x
rs10998832:71243032:C:T	10	71243032	2.58e-08	snp	Hypoxanthine (uM)	10:69483276:C:T	10:69483276:C:T_TOPMed5ALL	TOPMed5ALL	rs10998832	10	71243032	C	T	'TSPAN15		intronic			7	-0.219	0.376906	21682	24552	8265														6	9	6	9		x
rs10823395:71243034:G:A	10	71243034	4.01e-09	snp	Hypoxanthine (uM)	10:69483278:G:A	10:69483278:G:A_TOPMed5ALL	TOPMed5ALL	rs10823395	10	71243034	G	A	'TSPAN15		intronic			7	-0.226	0.42876	17989	26286	10224														6	9	6	9		x
rs10823396:71243323:C:G	10	71243323	2.78e-08	snp	Hypoxanthine (uM)	10:69483567:C:G	10:69483567:C:G_TOPMed5ALL	TOPMed5ALL	rs10823396	10	71243323	C	G	'TSPAN15		intronic			5	-0.16	0.376947	21681	24547	8269														6	9	6	9		x
rs2305201:71244832:C:A	10	71244832	2.37e-08	snp	Hypoxanthine (uM)	10:69485076:C:A	10:69485076:C:A_TOPMed5ALL	TOPMed5ALL	rs2305201	10	71244832	C	A	'TSPAN15		intronic			5	0.024	0.449795	16821	26327	11349	173													6	8	6	11		x
rs7099549:71245298:A:G	10	71245298	4.3e-08	snp	Hypoxanthine (uM)	10:69485542:A:G	10:69485542:A:G_TOPMed5ALL	TOPMed5ALL	rs7099549	10	71245298	A	G	'TSPAN15		intronic			5	0.06	0.450117	16806	26323	11369														6	8	6	11		x
rs7895353:71245902:C:T	10	71245902	2.17e-08	snp	Hypoxanthine (uM)	10:69486146:C:T	10:69486146:C:T_TOPMed5ALL	TOPMed5ALL	rs7895353	10	71245902	C	T	'TSPAN15		intronic			5	-0.2	0.45008	16804	26330	11363														6	8	6	11		x
rs7069442:71249005:C:G	10	71249005	9.03e-09	snp	Hypoxanthine (uM)	10:69489249:C:G	10:69489249:C:G_TOPMed5ALL	TOPMed5ALL	rs7069442	10	71249005	C	G	'TSPAN15		intronic			6	-0.026	0.367667	22344	24235	7920		ctcf												6	5	6	6		x
rs7070665:71249808:C:T	10	71249808	9.02e-09	snp	Hypoxanthine (uM)	10:69490052:C:T	10:69490052:C:T_TOPMed5ALL	TOPMed5ALL	rs7070665	10	71249808	C	T	'TSPAN15		intronic			7	-0.158	0.368123	22294	24274	7922														6	5	6	6		x
rs10998834:71250279:A:C	10	71250279	2.37e-08	snp	Hypoxanthine (uM)	10:69490523:A:C	10:69490523:A:C_TOPMed5ALL	TOPMed5ALL	rs10998834	10	71250279	A	C	'TSPAN15		intronic			7	-0.255	0.44999	16811	26328	11360														6	5	6	6		x
rs10998835:71252043:C:T	10	71252043	9.03e-09	snp	Hypoxanthine (uM)	10:69492287:C:T	10:69492287:C:T_TOPMed5ALL	TOPMed5ALL	rs10998835	10	71252043	C	T	'TSPAN15		intronic			5	-0.293	0.366703	22404	24215	7876														6	8	6	11		x
rs12413852:71252754:G:A	10	71252754	3.5e-08	snp	Hypoxanthine (uM)	10:69492998:G:A	10:69492998:G:A_TOPMed5ALL	TOPMed5ALL	rs12413852	10	71252754	G	A	'TSPAN15		intronic			5	-0.093	0.45373	16617	26304	11574	558													6	11	6	11		x
rs4523587:71253277:A:G	10	71253277	2.93e-08	snp	Hypoxanthine (uM)	10:69493521:A:G	10:69493521:A:G_TOPMed5ALL	TOPMed5ALL	rs4523587	10	71253277	A	G	'TSPAN15		intronic			7	-0.246	0.453555	16618	26273	11560														6	11	6	10		x
rs113082737:74133928:T:G	10	74133928	4.92e-08	snp	[Similar to: L-Glutathione oxidized; ΔMass: 308.8754 Da]	10:72374170:T:G	10:72374170:T:G_TOPMed5ALL	TOPMed5ALL	rs113082737	10	74133928	T	G	'MIR1256		ncRNA_intronic			7	-0.232	0.123048	43150	9286	2063														18	5	5	6		x
rs57994733:99858032:G:A	10	99858032	2.7e-10	snp	Pyruvate (uM)	10:98098275:G:A	10:98098275:G:A_TOPMed5ALL	TOPMed5ALL	rs57994733	10	99858032	G	A	'R3HCC1L	36349	intergenic			5	-0.193	0.025661	51791	2619	89	245													17	17	17	17		x
rs112298076:99858732:G:T	10	99858732	2.67e-10	snp	Pyruvate (uM)
rs59850516:99858984:C:T	10	99858984	2.67e-10	snp	Pyruvate (uM)	10:98099227:C:A	10:98099227:C:A_TOPMed5ALL	TOPMed5ALL	rs59850516	10	99858984	C	A	'R3HCC1L	35397	intergenic			6	-0.265	3.7e-05	54495	4	0														17	17	17	17		x
rs57041044:99859226:T:C	10	99859226	2.66e-10	snp	Pyruvate (uM)	10:98099469:T:C	10:98099469:T:C_TOPMed5ALL	TOPMed5ALL	rs57041044	10	99859226	T	C	'R3HCC1L	35155	intergenic			7	-0.149	0.026139	51741	2665	92														17	17	17	17		x
rs60973705:99862396:A:G	10	99862396	2.47e-10	snp	Pyruvate (uM)	10:98102639:A:G	10:98102639:A:G_TOPMed5ALL	TOPMed5ALL	rs60973705	10	99862396	A	G	'R3HCC1L	31985	intergenic			5	-0.203	0.025762	51780	2630	89														17	17	17	17		x
rs112973235:99863324:A:G	10	99863324	2.33e-10	snp	Pyruvate (uM)	10:98103567:A:G	10:98103567:A:G_TOPMed5ALL	TOPMed5ALL	rs112973235	10	99863324	A	G	'R3HCC1L	31057	intergenic			6	-0.215	0.02578	51778	2632	89														17	17	17	17		x
rs58555190:99864269:C:T	10	99864269	5.13e-10	snp	Pyruvate (uM)	10:98104512:C:T	10:98104512:C:T_TOPMed5ALL	TOPMed5ALL	rs58555190	10	99864269	C	T	'R3HCC1L	30112	intergenic			7	-0.109	0.026139	51741	2665	92											2.31			17	17	17	17		x
rs73338433:99867329:A:G	10	99867329	2.15e-10	snp	Pyruvate (uM)	10:98107572:A:G	10:98107572:A:G_TOPMed5ALL	TOPMed5ALL	rs73338433	10	99867329	A	G	'R3HCC1L	27052	intergenic			6	-0.183	0.02601	51756	2651	92														17	17	17	17		x
rs60132481:99868441:G:A	10	99868441	2.14e-10	snp	Pyruvate (uM)	10:98108684:G:A	10:98108684:G:A_TOPMed5ALL	TOPMed5ALL	rs60132481	10	99868441	G	A	'R3HCC1L	25940	intergenic			7	-0.189	0.02601	51756	2651	92														17	16	17	17		x
rs78848055:99868952:C:A	10	99868952	2.14e-10	snp	Pyruvate (uM)	10:98109195:C:A	10:98109195:C:A_TOPMed5ALL	TOPMed5ALL	rs78848055	10	99868952	C	A	'R3HCC1L	25429	intergenic			7	-0.145	0.025973	51760	2647	92														17	17	17	17		x
rs73340412:99882848:T:C	10	99882848	2.08e-10	snp	Pyruvate (uM)	10:98123091:T:C	10:98123091:T:C_TOPMed5ALL	TOPMed5ALL	rs73340412	10	99882848	T	C	'R3HCC1L	11533	intergenic			6	-0.221	0.02812	51554	2825	120		ctcf												17	17	17	17		x
rs57984488:99885972:C:T	10	99885972	2.12e-10	snp	Pyruvate (uM)	10:98126215:C:T	10:98126215:C:T_TOPMed5ALL	TOPMed5ALL	rs57984488	10	99885972	C	T	'R3HCC1L	8409	intergenic			5	-0.144	0.025762	51783	2624	92	710	open												17	17	17	17		x
rs143402234:99896752:G:T	10	99896752	1.99e-10	snp	Pyruvate (uM)	10:98136995:G:T	10:98136995:G:T_TOPMed5ALL	TOPMed5ALL	rs143402234	10	99896752	G	T	'R3HCC1L		intronic			7	-0.211	0.025606	51804	2597	97														6	6	6	6		x
rs76393912:99899594:G:A	10	99899594	1.99e-10	snp	Pyruvate (uM)	10:98139837:G:A	10:98139837:G:A_TOPMed5ALL	TOPMed5ALL	rs76393912	10	99899594	G	A	'R3HCC1L		intronic			6	-0.09	0.025505	51816	2586	97														6	6	11	6		x
rs115442472:99906182:G:C	10	99906182	1.99e-10	snp	Pyruvate (uM)	10:98146425:G:C	10:98146425:G:C_TOPMed5ALL	TOPMed5ALL	rs115442472	10	99906182	G	C	'R3HCC1L		intronic			7	-0.276	0.025514	51813	2591	95														6	6	6	6		x
rs7090210:99909003:G:C	10	99909003	7.94e-10	snp	Pyruvate (uM)	10:98149246:G:C	10:98149246:G:C_TOPMed5ALL	TOPMed5ALL	rs7090210	10	99909003	G	C	'R3HCC1L		intronic			6	-0.055	0.02567	51797	2606	96												2.91544		6	6	6	6		x
rs7083015:99910573:T:C	10	99910573	1.97e-10	snp	Pyruvate (uM)	10:98150816:T:C	10:98150816:T:C_TOPMed5ALL	TOPMed5ALL	rs7083015	10	99910573	T	C	'R3HCC1L		intronic			2b	-0.169	0.025515	51812	2591	95	343	open												6	6	6	6		x
rs7086751:99926079:A:G	10	99926079	1.94e-10	snp	Pyruvate (uM)	10:98166322:A:G	10:98166322:A:G_TOPMed5ALL	TOPMed5ALL	rs7086751	10	99926079	A	G	'R3HCC1L		intronic			7	-0.195	0.02556	51808	2596	95														6	5	5	6		x
rs75715156:99944472:A:G	10	99944472	1.94e-10	snp	Pyruvate (uM)	10:98184715:A:G	10:98184715:A:G_TOPMed5ALL	TOPMed5ALL	rs75715156	10	99944472	A	G	'R3HCC1L		intronic			6	0.007	0.025552	51807	2595	95														6	6	6	6		x
rs77197279:99948814:T:C	10	99948814	1.94e-10	snp	Pyruvate (uM)	10:98189057:T:C	10:98189057:T:C_TOPMed5ALL	TOPMed5ALL	rs77197279	10	99948814	T	C	'R3HCC1L		intronic			5	-0.159	0.025203	51844	2561	93														6	5	6	6		x
rs78747404:99952315:T:C	10	99952315	1.94e-10	snp	Pyruvate (uM)	10:98192558:T:C	10:98192558:T:C_TOPMed5ALL	TOPMed5ALL	rs78747404	10	99952315	T	C	'R3HCC1L		intronic			7	-0.199	0.025523	51812	2592	95														6	6	6	6		x
rs115864479:99963893:C:T	10	99963893	1.92e-10	snp	Pyruvate (uM)	10:98204136:C:G	10:98204136:C:G_TOPMed5ALL	TOPMed5ALL	rs115864479	10	99963893	C	G	'R3HCC1L		intronic			7	-0.223	9e-06	54497	1	0														6	6	6	6		x
rs58486270:99971022:A:C	10	99971022	1.92e-10	snp	Pyruvate (uM)	10:98211265:A:C	10:98211265:A:C_TOPMed5ALL	TOPMed5ALL	rs58486270	10	99971022	A	C	'R3HCC1L		intronic			6	-0.17	0.025533	51810	2593	95														6	6	6	6		x
rs60420839:99974091:G:A	10	99974091	1.92e-10	snp	Pyruvate (uM)	10:98214334:G:A	10:98214334:G:A_TOPMed5ALL	TOPMed5ALL	rs60420839	10	99974091	G	A	'R3HCC1L		intronic			7	-0.194	0.025571	51804	2597	95														11	6	6	6		x
rs9733544:99980161:C:G	10	99980161	1.91e-10	snp	Pyruvate (uM)
rs7093528:99980211:A:G	10	99980211	1.91e-10	snp	Pyruvate (uM)
rs7914867:99984535:C:A	10	99984535	1.89e-10	snp	Pyruvate (uM)	10:98224778:C:A	10:98224778:C:A_TOPMed5ALL	TOPMed5ALL	rs7914867	10	99984535	C	A	'R3HCC1L		intronic			5	-0.184	0.025506	51813	2590	95	333	open												6	6	6	6		x
rs186734246:99989549:G:C	10	99989549	1.89e-10	snp	Pyruvate (uM)	10:98229792:G:A	10:98229792:G:A_TOPMed5ALL	TOPMed5ALL	rs186734246	10	99989549	G	A	'R3HCC1L		intronic			7	-0.213	9e-06	54498	1	0														6	6	6	6		x
rs76955745:99993320:G:C	10	99993320	1.89e-10	snp	Pyruvate (uM)	10:98233563:G:C	10:98233563:G:C_TOPMed5ALL	TOPMed5ALL	rs76955745	10	99993320	G	C	'R3HCC1L		intronic			7	-0.151	0.025221	51842	2563	93														6	6	6	6		x
rs60382438:99997821:A:G	10	99997821	1.89e-10	snp	Pyruvate (uM)	10:98238064:A:G	10:98238064:A:G_TOPMed5ALL	TOPMed5ALL	rs60382438	10	99997821	A	G	'R3HCC1L		intronic			7	-0.099	0.025551	51809	2595	95												2.13255		5	5	5	5		x
rs60340704:100003480:G:A	10	100003480	1.9e-10	snp	Pyruvate (uM)	10:98243723:G:A	10:98243723:G:A_TOPMed5ALL	TOPMed5ALL	rs60340704	10	100003480	G	A	'R3HCC1L		intronic			6	-0.217	0.025551	51808	2595	95														6	5	5	6		x
rs7906161:100003548:T:G	10	100003548	1.9e-10	snp	Pyruvate (uM)	10:98243791:T:G	10:98243791:T:G_TOPMed5ALL	TOPMed5ALL	rs7906161	10	100003548	T	G	'R3HCC1L		intronic			6	-0.108	0.025202	51845	2561	93												2.53507		6	5	5	6		x
rs7920716:100003586:A:G	10	100003586	1.9e-10	snp	Pyruvate (uM)	10:98243829:A:G	10:98243829:A:G_TOPMed5ALL	TOPMed5ALL	rs7920716	10	100003586	A	G	'R3HCC1L		intronic			7	-0.184	0.025221	51843	2563	93														6	5	5	6		x
rs78469036:100004892:C:T	10	100004892	1.9e-10	snp	Pyruvate (uM)	10:98245135:C:T	10:98245135:C:T_TOPMed5ALL	TOPMed5ALL	rs78469036	10	100004892	C	T	'R3HCC1L		downstream			7	-0.153	0.025514	51813	2591	95														6	5	5	11		x
rs7923840:100007626:T:C	10	100007626	1.9e-10	snp	Pyruvate (uM)	10:98247869:T:C	10:98247869:T:C_TOPMed5ALL	TOPMed5ALL	rs7923840	10	100007626	T	C	'LOXL4		UTR3			7	-0.089	0.02556	51809	2594	96		open									3.57			6	5	5	5		x
rs79311557:100017274:G:A	10	100017274	1.95e-10	snp	Pyruvate (uM)	10:98257517:G:A	10:98257517:G:A_TOPMed5ALL	TOPMed5ALL	rs79311557	10	100017274	G	A	'LOXL4		intronic			2b	-0.153	0.025398	51818	2580	94	245													10	6	6	6		x
rs746969:100018630:G:A	10	100018630	1.87e-10	snp	Pyruvate (uM)	10:98258873:G:A	10:98258873:G:A_TOPMed5ALL	TOPMed5ALL	rs746969	10	100018630	G	A	'LOXL4		intronic			5	-0.134	0.031598	51206	3138	153	479	open										2.00324		10	6	6	6		x
rs7081450:100019542:G:A	10	100019542	1.86e-10	snp	Pyruvate (uM)
rs60707914:100019543:C:T	10	100019543	1.9e-10	snp	Pyruvate (uM)
rs7081469	10	100019588	1.9e-10	snp	Pyruvate (uM)	10:98259831:G:A	10:98259831:G:A_TOPMed5ALL	TOPMed5ALL	rs7081469	10	100019588	G	A	'LOXL4		intronic			5	0.142	0.025332	51811	2570	95	129										2.72			10	6	6	6		x
rs114545064:100021393:G:T	10	100021393	1.86e-10	snp	Pyruvate (uM)	10:98261636:G:T	10:98261636:G:T_TOPMed5ALL	TOPMed5ALL	rs114545064	10	100021393	G	T	'LOXL4		intronic			5	-0.089	0.031782	51190	3150	157	224	open												10	6	6	6		x
rs57281195:100025057:A:G	10	100025057	6.22e-09	snp	Pyruvate (uM)	10:98265300:A:G	10:98265300:A:G_TOPMed5ALL	TOPMed5ALL	rs57281195	10	100025057	A	G	'LOXL4		intronic			7	-0.203	0.02967	51402	2960	137														10	6	6	6		x
rs80312161:100026131:C:T	10	100026131	6.15e-09	snp	Pyruvate (uM)	10:98266374:C:T	10:98266374:C:T_TOPMed5ALL	TOPMed5ALL	rs80312161	10	100026131	C	T	'LOXL4		intronic			4	0.339	0.029387	51429	2931	136	496	proFR												10	11	6	11		x
rs59210719:100026725:C:T	10	100026725	1.13e-10	snp	Pyruvate (uM)	10:98266968:C:G	10:98266968:C:G_TOPMed5ALL	TOPMed5ALL	rs59210719	10	100026725	C	G	'LOXL4		intronic			5	0.151	3.7e-05	54494	4	0														10	11	6	3		x
rs6584190:100124075:T:C	10	100124075	2.55e-08	snp	N6-Methyl-L-lysine	10:98364318:T:C	10:98364318:T:C_TOPMed5ALL	TOPMed5ALL	rs6584190	10	100124075	T	C	'PYROXD2	19247	intergenic	0	0	7	-0.152	0.290519	30541	16250	7708	0	0	0	0	0	0	0	0	0	0	2.61	0	0	6	6	6	17		x
rs10883082:100126295:C:T	10	100126295	3.88e-34	snp	N6-Methyl-L-lysine	10:98366538:C:T	10:98366538:C:T_TOPMed5ALL	TOPMed5ALL	rs10883082	10	100126295	C	T	'PYROXD2	17027	intergenic	0	0	6	-0.213	0.450301	18057	23801	12640	0	0	0	0	0	0	0	0	0	0	0	0	0	6	6	6	17		x
rs73331724:100131635:A:T	10	100131635	1.57e-08	snp	N6-Methyl-L-lysine	10:98371878:A:T	10:98371878:A:T_TOPMed5ALL	TOPMed5ALL	rs73331724	10	100131635	A	T	'PYROXD2	11687	intergenic	0	0	7	-0.17	0.065857	47564	6688	245	0	0	0	0	0	0	0	0	0	0	0	0	0	6	11	6	17		x
rs7096654:100134036:C:T	10	100134036	5.53e-42	snp	N6-Methyl-L-lysine	10:98374279:C:T	10:98374279:C:T_TOPMed5ALL	TOPMed5ALL	rs7096654	10	100134036	C	T	'PYROXD2	9286	intergenic	0	0	5	-0.026	0.459752	17498	23890	13111	1000	0	0	0	0	0	0	0	0	0	2.61	1.54594	0	6	11	6	17		x
rs73331737:100136055:C:T	10	100136055	3.49e-10	snp	N6-Methyl-L-lysine	10:98376298:C:T	10:98376298:C:T_TOPMed5ALL	TOPMed5ALL	rs73331737	10	100136055	C	T	'PYROXD2	7267	intergenic			5	-0.211	0.053671	48825	5498	176														6	6	6	17		x
rs58391569:100137660:C:T	10	100137660	2.55e-11	snp	N6-Methyl-L-lysine	10:98377903:C:T	10:98377903:C:T_TOPMed5ALL	TOPMed5ALL	rs58391569	10	100137660	C	T	'PYROXD2	5662	intergenic	0	0	5	-0.188	0.068168	47327	6871	278	0	ctcf	0	0	0	0	0	0	0	0	0	0	0	6	6	6	6		x
rs56875360:100137694:C:T	10	100137694	3.52e-10	snp	N6-Methyl-L-lysine	10:98377937:C:T	10:98377937:C:T_TOPMed5ALL	TOPMed5ALL	rs56875360	10	100137694	C	T	'PYROXD2	5628	intergenic	0	0	7	-0.172	0.053622	48824	5494	175	0	ctcf	0	0	0	0	0	0	0	0	0	0	0	6	6	6	6		x
rs11189581:100137700:T:C	10	100137700	1.73e-41	snp	N6-Methyl-L-lysine	10:98377943:T:C	10:98377943:T:C_TOPMed5ALL	TOPMed5ALL	rs11189581	10	100137700	T	C	'PYROXD2	5622	intergenic	0	0	6	-0.161	0.458143	17629	23799	13067	0	ctcf	0	0	0	0	0	0	0	0	0	0	0	6	6	6	6		x
rs10786414:100141027:T:C	10	100141027	6.7e-59	snp	N6-Methyl-L-lysine	10:98381270:T:C	10:98381270:T:C_TOPMed5ALL	TOPMed5ALL	rs10786414	10	100141027	T	C	'PYROXD2	2295	intergenic	0	0	6	-0.139	0.514624	14808	23289	16402	0	open	0	0	0	0	0	0	0	0	2.46	0	0	6	5	6	6		x
rs7075655:100142068:A:G	10	100142068	6.16e-14	snp	N6-Methyl-L-lysine	10:98382311:A:G	10:98382311:A:G_TOPMed5ALL	TOPMed5ALL	rs7075655	10	100142068	A	G	'PYROXD2	1254	intergenic	0	0	5	-0.206	0.341915	23918	23894	6687	0	0	0	0	0	0	0	0	0	0	0	0	0	6	5	5	6		x
rs17109597:100142154:G:A	10	100142154	1.76e-15	snp	N6-Methyl-L-lysine	10:98382397:G:A	10:98382397:G:A_TOPMed5ALL	TOPMed5ALL	rs17109597	10	100142154	G	A	'PYROXD2	1168	intergenic	0	0	5	-0.145	0.265344	29534	21008	3957	0	0	0	0	0	0	0	0	0	0	0	0	0	6	5	5	6		x
rs73331758:100142335:T:C	10	100142335	3.7e-10	snp	N6-Methyl-L-lysine	10:98382578:T:C	10:98382578:T:C_TOPMed5ALL	TOPMed5ALL	rs73331758	10	100142335	T	C	'PYROXD2	0	downstream	0	0	4	-0.155	0.053634	48827	5498	174	0	0	0	0	0	0	0	0	0	0	0	0	0	6	5	5	6		x
rs7905265:100143193:C:G	10	100143193	7.05e-59	snp	N6-Methyl-L-lysine	10:98383436:C:G	10:98383436:C:G_TOPMed5ALL	TOPMed5ALL	rs7905265	10	100143193	C	G	'PYROXD2	0	downstream	0	0	3a	0.092	0.514404	14829	23271	16399	855	open	0	0	0	0	0	0	0	0	0	0	0	6	5	5	5		x
rs73331765:100144528:G:A	10	100144528	1.44e-10	snp	N6-Methyl-L-lysine	10:98384771:G:A	10:98384771:G:A_TOPMed5ALL	TOPMed5ALL	rs73331765	10	100144528	G	A	'PYROXD2	0	intronic	0	0	7	-0.234	0.05292	48899	5428	170	0	0	0	0	0	0	0	0	0	0	0	0	0	6	8	5	6		x
rs2296441	10	100144782	4.22e-13	snp	N6-Methyl-L-lysine	10:98385025:C:T	10:98385025:C:T_TOPMed5ALL	TOPMed5ALL	rs2296441	10	100144782	C	T	'PYROXD2	0	exonic	missense	A533T	6	-0.137	0.346059	23590	24097	6811	262	0	T	B	D	P	L	T	T	0.056	5.16	1.48306	0	6	8	5	6		x
rs73331767:100145066:G:A	10	100145066	3.83e-10	snp	N6-Methyl-L-lysine	10:98385309:G:A	10:98385309:G:A_TOPMed5ALL	TOPMed5ALL	rs73331767	10	100145066	G	A	'PYROXD2	0	intronic	0	0	7	-0.199	0.053451	48848	5476	175	0	0	0	0	0	0	0	0	0	0	0	0	0	6	8	5	6		x
rs10883083:100145913:A:G	10	100145913	5.81e-63	snp	N6-Methyl-L-lysine	10:98386156:A:G	10:98386156:A:G_TOPMed5ALL	TOPMed5ALL	rs10883083	10	100145913	A	G	'PYROXD2	0	intronic	0	0	5	-0.261	0.514379	14826	23272	16393	0	0	0	0	0	0	0	0	0	0	0	0	0	6	5	5	6		x
rs59667296:100146313:A:T	10	100146313	5.32e-63	snp	N6-Methyl-L-lysine																																						x
rs2296439:100146771:C:G	10	100146771	4.25e-10	snp	N6-Methyl-L-lysine	10:98387014:C:G	10:98387014:C:G_TOPMed5ALL	TOPMed5ALL	rs2296439	10	100146771	C	G	'PYROXD2	0	intronic	0	0	5	-0.181	0.053536	48818	5485	174	104	0	0	0	0	0	0	0	0	0	0	0	0	6	5	5	6		x
rs2296438:100146895:T:C	10	100146895	1.28e-44	snp	N6-Methyl-L-lysine	10:98387138:T:C	10:98387138:T:C_TOPMed5ALL	TOPMed5ALL	rs2296438	10	100146895	T	C	'PYROXD2	0	intronic	0	0	5	-0.198	0.449922	17263	25416	11806	0	0	0	0	0	0	0	0	0	0	0	0	0	6	5	5	6		x
rs4345897:100147060:A:G	10	100147060	1.28e-44	snp	N6-Methyl-L-lysine	10:98387303:A:G	10:98387303:A:G_TOPMed5ALL	TOPMed5ALL	rs4345897	10	100147060	A	G	'PYROXD2	0	exonic	synonymous	F484F	5	-0.027	0.45009	17264	25410	11824	0	0	0	0	0	0	0	0	0	0	0	0	0	6	5	5	6		x
rs4400721:100147097:G:A	10	100147097	6.53e-16	snp	N6-Methyl-L-lysine	10:98387340:G:A	10:98387340:G:A_TOPMed5ALL	TOPMed5ALL	rs4400721	10	100147097	G	A	'PYROXD2	0	intronic	0	0	1f	-0.217	0.349713	23411	24058	7030	0	0	0	0	0	0	0	0	0	0	0	0	0	6	5	5	6		x
rs2182170:100147421:A:G	10	100147421	1.39e-44	snp	N6-Methyl-L-lysine	10:98387664:A:G	10:98387664:A:G_TOPMed5ALL	TOPMed5ALL	rs2182170	10	100147421	A	G	'PYROXD2	0	intronic	0	0	7	-0.315	0.449321	17242	25464	11725	0	0	0	0	0	0	0	0	0	0	0	0	0	6	5	5	6		x
rs2147897:100147813:G:T	10	100147813	1.28e-44	snp	N6-Methyl-L-lysine	10:98388056:G:T	10:98388056:G:T_TOPMed5ALL	TOPMed5ALL	rs2147897	10	100147813	G	T	'PYROXD2	0	intronic	0	0	1f	-0.179	0.450025	17268	25408	11821	0	open	0	0	0	0	0	0	0	0	0	0	0	6	5	5	6		x
rs2182169:100148004:T:C	10	100148004	4.17e-44	snp	N6-Methyl-L-lysine	10:98388247:T:C	10:98388247:T:C_TOPMed5ALL	TOPMed5ALL	rs2182169	10	100148004	T	C	'PYROXD2	0	intronic	0	0	5	0.544	0.440521	17696	25589	11213	474	open	0	0	0	0	0	0	0	0	2.03	0	0	6	5	6	6		x
rs4539242:100148058:T:C	10	100148058	4.37e-63	snp	N6-Methyl-L-lysine	10:98388301:T:C	10:98388301:T:C_TOPMed5ALL	TOPMed5ALL	rs4539242	10	100148058	T	C	'PYROXD2	0	intronic	0	0	4	0.515	0.514578	14819	23272	16408	474	open	0	0	0	0	0	0	0	0	0	0	0	6	5	6	6		x
rs2147896	10	100148176	1.14e-62	snp	N6-Methyl-L-lysine	10:98388419:A:G	10:98388419:A:G_TOPMed5ALL	TOPMed5ALL	rs2147896	10	100148176	A	G	'PYROXD2	0	exonic	missense	M461T	4	-0.658	0.514909	14788	23297	16413	474	open	T	B	N	P	N	T	T	0.127	4.92	0	0	6	5	6	6
rs2147895:100148308:T:G	10	100148308	5.38e-43	snp	N6-Methyl-L-lysine	10:98388551:T:G	10:98388551:T:G_TOPMed5ALL	TOPMed5ALL	rs2147895	10	100148308	T	G	'PYROXD2	0	intronic	0	0	2b	0.644	0.440109	17748	25466	11227	474	open	0	0	0	0	0	0	0	0	0	0	0	6	5	6	6
rs2182168:100148353:C:G	10	100148353	2.45e-43	snp	N6-Methyl-L-lysine	10:98388596:C:G	10:98388596:C:G_TOPMed5ALL	TOPMed5ALL	rs2182168	10	100148353	C	G	'PYROXD2	0	intronic	0	0	4	0.303	0.43534	17952	25566	10913	474	open	0	0	0	0	0	0	0	0	0	0	0	6	5	6	6
rs2274249:100148415:C:T	10	100148415	7.95e-10	snp	N6-Methyl-L-lysine	10:98388658:C:T	10:98388658:C:T_TOPMed5ALL	TOPMed5ALL	rs2274249	10	100148415	C	T	'PYROXD2	0	intronic	0	0	5	0.041	0.058427	48315	5977	195	474	open	0	0	0	0	0	0	0	0	0	0	0	6	5	6	6
rs2274248:100148542:C:T	10	100148542	1.62e-15	snp	N6-Methyl-L-lysine	10:98388785:C:T	10:98388785:C:T_TOPMed5ALL	TOPMed5ALL	rs2274248	10	100148542	C	T	'PYROXD2	0	intronic	0	0	6	-0.216	0.26424	29619	20954	3923	0	0	0	0	0	0	0	0	0	0	0	0	0	6	5	6	6
rs7916469:100148653:T:C	10	100148653	2.74e-43	snp	N6-Methyl-L-lysine	10:98388896:T:C	10:98388896:T:C_TOPMed5ALL	TOPMed5ALL	rs7916469	10	100148653	T	C	'PYROXD2	0	intronic	0	0	7	-0.224	0.435628	17950	25612	10934	0	0	0	0	0	0	0	0	0	0	0	0	0	6	5	6	6
rs755126:100148951:G:A	10	100148951	3.13e-43	snp	N6-Methyl-L-lysine	10:98389194:G:A	10:98389194:G:A_TOPMed5ALL	TOPMed5ALL	rs755126	10	100148951	G	A	'PYROXD2	0	intronic	0	0	5	-0.177	0.435522	17958	25611	10930	180	0	0	0	0	0	0	0	0	0	0	0	0	6	5	6	6		x
rs1079179:100149346:T:C	10	100149346	6.75e-44	snp	N6-Methyl-L-lysine	10:98389589:T:C	10:98389589:T:C_TOPMed5ALL	TOPMed5ALL	rs1079179	10	100149346	T	C	'PYROXD2	0	intronic	0	0	7	-0.194	0.440145	17731	25560	11207	0	0	0	0	0	0	0	0	0	0	0	0	0	6	5	6	6		x
rs2274247:100150148:G:C	10	100150148	5.5e-43	snp	N6-Methyl-L-lysine	10:98390391:G:C	10:98390391:G:C_TOPMed5ALL	TOPMed5ALL	rs2274247	10	100150148	G	C	'PYROXD2	0	intronic	0	0	7	-0.209	0.435438	17963	25609	10926	0	0	0	0	0	0	0	0	0	0	0	0	0	6	5	6	6		x
rs17109620:100150938:G:A	10	100150938	7.81e-10	snp	N6-Methyl-L-lysine	10:98391181:G:A	10:98391181:G:A_TOPMed5ALL	TOPMed5ALL	rs17109620	10	100150938	G	A	'PYROXD2	0	intronic	0	0	2b	1.19	0.053418	48846	5476	173	1000	proFR	0	0	0	0	0	0	0	0	0	0	0	6	11	6	6		x
rs10883084:100151189:T:C	10	100151189	1.77e-43	snp	N6-Methyl-L-lysine	10:98391432:T:C	10:98391432:T:C_TOPMed5ALL	TOPMed5ALL	rs10883084	10	100151189	T	C	'PYROXD2	0	intronic	0	0	2b	1.059	0.439045	17781	25581	11137	0	0	0	0	0	0	0	0	0	0	0	0	0	6	11	6	6		x
rs10786415:100151266:A:G	10	100151266	5.57e-62	snp	N6-Methyl-L-lysine	10:98391509:A:G	10:98391509:A:G_TOPMed5ALL	TOPMed5ALL	rs10786415	10	100151266	A	G	'PYROXD2	0	intronic	0	0	4	1.046	0.514634	14811	23279	16406	0	open	0	0	0	0	0	0	0	0	0	0	0	6	11	6	6		x
rs942814:100151305:A:G	10	100151305	5.77e-62	snp	N6-Methyl-L-lysine	10:98391548:A:G	10:98391548:A:G_TOPMed5ALL	TOPMed5ALL	rs942814	10	100151305	A	G	'PYROXD2	0	intronic	0	0	4	1.081	0.514578	14815	23280	16404	0	open	0	0	0	0	0	0	0	0	0	0	0	6	11	6	6		x
rs7097824:100151799:A:T	10	100151799	2.54e-43	snp	N6-Methyl-L-lysine	10:98392042:A:T	10:98392042:A:T_TOPMed5ALL	TOPMed5ALL	rs7097824	10	100151799	A	T	'PYROXD2	0	intronic	0	0	5	-0.208	0.44008	17731	25567	11200	0	open	0	0	0	0	0	0	0	0	0	0	0	6	11	6	11		x
rs7082192:100151844:T:C	10	100151844	7.59e-44	snp	N6-Methyl-L-lysine	10:98392087:T:C	10:98392087:T:C_TOPMed5ALL	TOPMed5ALL	rs7082192	10	100151844	T	C	'PYROXD2	0	intronic	0	0	6	-0.143	0.450128	17261	25413	11825	0	open	0	0	0	0	0	0	0	0	0	0	0	6	11	6	11		x
rs59410933:100152034:G:A	10	100152034	6.82e-10	snp	N6-Methyl-L-lysine	10:98392277:G:A	10:98392277:G:A_TOPMed5ALL	TOPMed5ALL	rs59410933	10	100152034	G	A	'PYROXD2	0	intronic	0	0	5	-0.195	0.0539	48803	5517	179	0	0	0	0	0	0	0	0	0	0	0	0	0	6	11	6	11		x
rs41290480:100152177:C:T	10	100152177	6.37e-10	snp	N6-Methyl-L-lysine	10:98392420:C:T	10:98392420:C:T_TOPMed5ALL	TOPMed5ALL	rs41290480	10	100152177	C	T	'PYROXD2	0	intronic	0	0	3a	-0.089	0.053442	48847	5477	174	0	0	0	0	0	0	0	0	0	0	0	0	0	6	11	6	11		x
rs6584192:100152373:T:G	10	100152373	3.83e-43	snp	N6-Methyl-L-lysine	10:98392616:T:G	10:98392616:T:G_TOPMed5ALL	TOPMed5ALL	rs6584192	10	100152373	T	G	'PYROXD2	0	intronic	0	0	5	-0.118	0.440366	17719	25561	11219	0	0	0	0	0	0	0	0	0	0	2.35	0	0	6	6	6	6		x
rs60153449:100152560:C:A	10	100152560	7.89e-10	snp	N6-Methyl-L-lysine	10:98392803:C:A	10:98392803:C:A_TOPMed5ALL	TOPMed5ALL	rs60153449	10	100152560	C	A	'PYROXD2	0	intronic	0	0	5	-0.187	0.053533	48840	5483	176	203	0	0	0	0	0	0	0	0	0	0	0	0	6	6	6	6		x
rs10786416:100153600:G:T	10	100153600	6.86e-38	snp	N6-Methyl-L-lysine	10:98393843:G:T	10:98393843:G:T_TOPMed5ALL	TOPMed5ALL	rs10786416	10	100153600	G	T	'PYROXD2	0	intronic	0	0	5	-0.159	0.337486	24141	23928	6428	0	0	0	0	0	0	0	0	0	0	0	0	0	6	5	5	6		x
rs942813:100153608:A:C	10	100153608	4.23e-55	snp	N6-Methyl-L-lysine	10:98393851:A:C	10:98393851:A:C_TOPMed5ALL	TOPMed5ALL	rs942813	10	100153608	A	C	'PYROXD2	0	intronic	0	0	5	-0.175	0.519029	14627	23169	16701	0	0	0	0	0	0	0	0	0	0	0	0	0	6	5	5	6		x
rs10786417:100153904:C:T	10	100153904	5.28e-42	snp	N6-Methyl-L-lysine	10:98394147:C:T	10:98394147:C:T_TOPMed5ALL	TOPMed5ALL	rs10786417	10	100153904	C	T	'PYROXD2	0	intronic	0	0	5	-0.184	0.33808	24018	24112	6369	0	open	0	0	0	0	0	0	0	0	0	0	0	6	5	5	6		x
rs73333606:100153915:G:A	10	100153915	1.38e-09	snp	N6-Methyl-L-lysine	10:98394158:G:A	10:98394158:G:A_TOPMed5ALL	TOPMed5ALL	rs73333606	10	100153915	G	A	'PYROXD2	0	intronic	0	0	5	-0.149	0.053551	48838	5485	176	0	open	0	0	0	0	0	0	0	0	0	0	0	6	5	5	6		x
rs11189586:100154096:A:G	10	100154096	6.12e-42	snp	N6-Methyl-L-lysine	10:98394339:A:G	10:98394339:A:G_TOPMed5ALL	TOPMed5ALL	rs11189586	10	100154096	A	G	'PYROXD2	0	intronic	0	0	5	-0.023	0.33837	24001	24113	6384	1000	open	0	0	0	0	0	0	0	0	0	0	0	10	5	5	6		x
rs11597425:100154202:G:T	10	100154202	7.02e-42	snp	N6-Methyl-L-lysine	10:98394445:G:T	10:98394445:G:T_TOPMed5ALL	TOPMed5ALL	rs11597425	10	100154202	G	T	'PYROXD2	0	intronic	0	0	5	0.236	0.340875	23863	24116	6519	1000	open	0	0	0	0	0	0	0	0	0	0	0	10	5	5	6		x
rs11597428:100154247:G:C	10	100154247	7.82e-42	snp	N6-Methyl-L-lysine	10:98394490:G:C	10:98394490:G:C_TOPMed5ALL	TOPMed5ALL	rs11597428	10	100154247	G	C	'PYROXD2	0	intronic	0	0	4	0.209	0.340759	23872	24108	6516	1000	open	0	0	0	0	0	0	0	0	0	0	0	10	5	5	6		x
rs11189587:100154545:G:A	10	100154545	7.01e-42	snp	N6-Methyl-L-lysine	10:98394788:G:A	10:98394788:G:A_TOPMed5ALL	TOPMed5ALL	rs11189587	10	100154545	G	A	'PYROXD2	0	intronic	0	0	4	0.943	0.35524	22874	24527	7096	0	open	0	0	0	0	0	0	0	0	0	0	0	10	5	5	6		x
rs11189588:100154551:G:A	10	100154551	6.99e-42	snp	N6-Methyl-L-lysine	10:98394794:G:A	10:98394794:G:A_TOPMed5ALL	TOPMed5ALL	rs11189588	10	100154551	G	A	'PYROXD2	0	intronic	0	0	4	0.945	0.355469	22861	24528	7108	0	open	0	0	0	0	0	0	0	0	0	0	0	10	5	5	6		x
rs11189589:100154565:A:G	10	100154565	7.09e-42	snp	N6-Methyl-L-lysine	10:98394808:A:G	10:98394808:A:G_TOPMed5ALL	TOPMed5ALL	rs11189589	10	100154565	A	G	'PYROXD2	0	intronic	0	0	4	0.937	0.355206	22877	24526	7095	0	open	0	0	0	0	0	0	0	0	0	0	0	10	5	5	6		x
rs11189590:100154605:T:G	10	100154605	1e-41	snp	N6-Methyl-L-lysine	10:98394848:T:G	10:98394848:T:G_TOPMed5ALL	TOPMed5ALL	rs11189590	10	100154605	T	G	'PYROXD2		intronic			4	0.922	0.355273	22874	24526	7099		open												10	5	5	5		x
rs11189591:100155296:T:G	10	100155296	3.1e-42	snp	N6-Methyl-L-lysine	10:98395539:T:G	10:98395539:T:G_TOPMed5ALL	TOPMed5ALL	rs11189591	10	100155296	T	G	'PYROXD2		intronic			5	-0.198	0.425734	18569	25449	10475														6	5	5	5		x
rs10883085:100155613:A:T	10	100155613	7.32e-52	snp	N6-Methyl-L-lysine	10:98395856:A:T	10:98395856:A:T_TOPMed5ALL	TOPMed5ALL	rs10883085	10	100155613	A	T	'PYROXD2		intronic			5	-0.243	0.417107	19396	24741	10361														6	5	5	5		x
rs11189592:100155642:C:A	10	100155642	1.12e-15	snp	N6-Methyl-L-lysine	10:98395885:C:A	10:98395885:C:A_TOPMed5ALL	TOPMed5ALL	rs11189592	10	100155642	C	A	'PYROXD2		intronic			5	-0.207	0.267019	29436	21020	4042														6	5	5	5		x
rs10883086:100155743:A:G	10	100155743	1.82e-41	snp	N6-Methyl-L-lysine	10:98395986:A:G	10:98395986:A:G_TOPMed5ALL	TOPMed5ALL	rs10883086	10	100155743	A	G	'PYROXD2		intronic			7	-0.199	0.355594	22854	24531	7114														6	5	5	5		x
rs17109634:100155793:C:T	10	100155793	2.11e-09	snp	N6-Methyl-L-lysine	10:98396036:C:T	10:98396036:C:T_TOPMed5ALL	TOPMed5ALL	rs17109634	10	100155793	C	T	'PYROXD2		intronic			7	-0.189	0.053414	48850	5476	173														6	5	5	5		x
rs7907555:100155810:C:T	10	100155810	1.88e-41	snp	N6-Methyl-L-lysine	10:98396053:C:T	10:98396053:C:T_TOPMed5ALL	TOPMed5ALL	rs7907555	10	100155810	C	T	'PYROXD2		intronic			7	-0.181	0.3553	22878	24515	7106	492													6	5	5	5		x
rs7924209:100155927:T:C	10	100155927	1.93e-41	snp	N6-Methyl-L-lysine	10:98396170:T:C	10:98396170:T:C_TOPMed5ALL	TOPMed5ALL	rs7924209	10	100155927	T	C	'PYROXD2		intronic			5	-0.076	0.35541	22871	24517	7111	492													6	5	5	5		x
rs7924303:100155963:T:C	10	100155963	1.97e-41	snp	N6-Methyl-L-lysine	10:98396206:T:C	10:98396206:T:C_TOPMed5ALL	TOPMed5ALL	rs7924303	10	100155963	T	C	'PYROXD2		intronic			4	-0.072	0.35564	22855	24524	7120	492													6	5	5	5		x
rs11598689:100156027:G:T	10	100156027	3.7e-18	snp	N6-Methyl-L-lysine	10:98396270:G:T	10:98396270:G:T_TOPMed5ALL	TOPMed5ALL	rs11598689	10	100156027	G	T	'PYROXD2		intronic			4	-0.052	0.230201	32691	18523	3284	492													6	5	5	5		x
rs7908310:100156227:G:A	10	100156227	2e-41	snp	N6-Methyl-L-lysine	10:98396470:G:A	10:98396470:G:A_TOPMed5ALL	TOPMed5ALL	rs7908310	10	100156227	G	A	'PYROXD2		intronic			6	-0.069	0.355417	22869	24519	7110	173													6	5	5	5		x
rs7072216	10	100156853	1.35e-58	snp	N6-Methyl-L-lysine	10:98397096:T:C	10:98397096:T:C_TOPMed5ALL	TOPMed5ALL	rs7072216	10	100156853	T	C	'PYROXD2		intronic			6	-0.146	0.517046	14778	23085	16636												1.30962		6	5	5	5		x
rs73333631:100156901:T:C	10	100156901	2.21e-09	snp	N6-Methyl-L-lysine	10:98397144:T:C	10:98397144:T:C_TOPMed5ALL	TOPMed5ALL	rs73333631	10	100156901	T	C	'PYROXD2		intronic			7	-0.151	0.053581	48831	5492	174														6	5	5	5		x
rs10883087:100156990:T:A	10	100156990	2.5e-41	snp	N6-Methyl-L-lysine	10:98397233:T:A	10:98397233:T:A_TOPMed5ALL	TOPMed5ALL	rs10883087	10	100156990	T	A	'PYROXD2		intronic			7	-0.216	0.355157	22890	24504	7103														6	5	5	5		x
rs10786418:100157368:C:T	10	100157368	3.26e-40	snp	N6-Methyl-L-lysine	10:98397611:C:T	10:98397611:C:T_TOPMed5ALL	TOPMed5ALL	rs10786418	10	100157368	C	T	'PYROXD2		intronic			5	-0.263	0.355098	22888	24517	7094	368													6	5	5	6		x
rs4551689:100157593:T:C	10	100157593	2.34e-51	snp	N6-Methyl-L-lysine	10:98397836:T:C	10:98397836:T:C_TOPMed5ALL	TOPMed5ALL	rs4551689	10	100157593	T	C	'PYROXD2		intronic			7	-0.203	0.417084	19397	24738	10360														6	5	5	6		x
rs11819729:100157726:G:C	10	100157726	2.54e-41	snp	N6-Methyl-L-lysine	10:98397969:G:C	10:98397969:G:C_TOPMed5ALL	TOPMed5ALL	rs11819729	10	100157726	G	C	'PYROXD2		intronic			7	-0.21	0.355064	22880	24498	7091														6	5	5	6		x
rs7097625:100158922:A:T	10	100158922	1.94e-40	snp	N6-Methyl-L-lysine	10:98399165:A:T	10:98399165:A:T_TOPMed5ALL	TOPMed5ALL	rs7097625	10	100158922	A	T	'PYROXD2		intronic			6	-0.187	0.372732	21750	24871	7878												1.9148		6	5	5	6		x
rs4488133	10	100159136	3.12e-56	snp	N6-Methyl-L-lysine	10:98399379:A:T	10:98399379:A:T_TOPMed5ALL	TOPMed5ALL	rs4488133	10	100159136	A	T	'PYROXD2		intronic			7	-0.242	0.516321	14797	23126	16576														6	5	6	6		x
rs17109650:100159373:T:C	10	100159373	2.98e-09	snp	N6-Methyl-L-lysine	10:98399616:T:C	10:98399616:T:C_TOPMed5ALL	TOPMed5ALL	rs17109650	10	100159373	T	C	'PYROXD2		intronic			4	-0.207	0.052781	48914	5417	168	174													6	5	6	6		x
rs6584194:100160399:T:C	10	100160399	4.72e-51	snp	N6-Methyl-L-lysine	10:98400642:T:C	10:98400642:T:C_TOPMed5ALL	TOPMed5ALL	rs6584194	10	100160399	T	C	'PYROXD2		intronic			4	-0.056	0.510927	14942	23424	16133	603													6	5	6	6		x
rs6584195:100160747:G:A	10	100160747	1e-43	snp	N6-Methyl-L-lysine	10:98400990:G:A	10:98400990:G:A_TOPMed5ALL	TOPMed5ALL	rs6584195	10	100160747	G	A	'PYROXD2		intronic			6	-0.257	0.441687	18149	24557	11793														6	6	6	6		x
rs7073632:100160846:G:C	10	100160846	3.51e-43	snp	N6-Methyl-L-lysine	10:98401089:G:C	10:98401089:G:C_TOPMed5ALL	TOPMed5ALL	rs7073632	10	100160846	G	C	'PYROXD2		intronic			7	-0.315	0.441741	18148	24552	11798														6	6	6	6		x
rs10883088:100160998:A:G	10	100160998	5.65e-43	snp	N6-Methyl-L-lysine																																						x
rs11189594:100161024:C:A	10	100161024	1.06e-40	snp	N6-Methyl-L-lysine																																						x
rs57564578:100162639:G:A	10	100162639	2.17e-08	snp	N6-Methyl-L-lysine	10:98402882:G:A	10:98402882:G:A_TOPMed5ALL	TOPMed5ALL	rs57564578	10	100162639	G	A	'PYROXD2		intronic			6	-0.188	0.105387	43719	10073	707														10	5	5	6		x
rs10883089:100163120:A:C	10	100163120	2.74e-12	snp	N6-Methyl-L-lysine	10:98403363:A:C	10:98403363:A:C_TOPMed5ALL	TOPMed5ALL	rs10883089	10	100163120	A	C	'PYROXD2		intronic			5	-0.124	0.394244	21083	23859	9556														10	8	5	6		x
rs7897357:100163597:C:T	10	100163597	2.06e-37	snp	N6-Methyl-L-lysine	10:98403840:C:T	10:98403840:C:T_TOPMed5ALL	TOPMed5ALL	rs7897357	10	100163597	C	T	'PYROXD2		intronic			5	0.515	0.491437	16233	22944	15300	898													10	9	5	6		x
rs7914401:100163928:T:C	10	100163928	4.01e-16	snp	N6-Methyl-L-lysine	10:98404171:T:C	10:98404171:T:C_TOPMed5ALL	TOPMed5ALL	rs7914401	10	100163928	T	C	'PYROXD2		intronic			1f	0.681	0.35241	23621	23344	7534	898	proFR												6	9	6	6		x
rs73333648:100164116:C:G	10	100164116	5.92e-10	snp	N6-Methyl-L-lysine	10:98404359:C:G	10:98404359:C:G_TOPMed5ALL	TOPMed5ALL	rs73333648	10	100164116	C	G	'PYROXD2		intronic			5	0.557	0.051946	49001	5334	164	898	proFR												6	9	6	6		x
rs733345:100164215:G:T	10	100164215	3.7e-16	snp	N6-Methyl-L-lysine	10:98404458:G:T	10:98404458:G:T_TOPMed5ALL	TOPMed5ALL	rs733345	10	100164215	G	T	'PYROXD2		intronic			2b	0.543	0.352667	23601	23356	7542	898	proFR												6	9	6	6		x
rs733346:100164325:A:C	10	100164325	3.7e-16	snp	N6-Methyl-L-lysine	10:98404568:A:C	10:98404568:A:C_TOPMed5ALL	TOPMed5ALL	rs733346	10	100164325	A	C	'PYROXD2		intronic			2b	0.564	0.352731	23590	23371	7538	1000	proFR												6	9	6	6		x
rs7915108:100164441:T:C	10	100164441	2.24e-14	snp	N6-Methyl-L-lysine	10:98404684:T:C	10:98404684:T:C_TOPMed5ALL	TOPMed5ALL	rs7915108	10	100164441	T	C	'PYROXD2		intronic			4	0.871	0.316382	25940	22633	5926	1000	proFR												6	9	6	6		x
rs7901577	10	100164442	2.24e-14	snp	N6-Methyl-L-lysine	10:98404685:A:G	10:98404685:A:G_TOPMed5ALL	TOPMed5ALL	rs7901577	10	100164442	A	G	'PYROXD2		intronic			4	0.834	0.316382	25939	22635	5925	1000	proFR												6	9	6	6		x
rs4474372:100164571:C:T	10	100164571	3.71e-16	snp	N6-Methyl-L-lysine	10:98404814:C:T	10:98404814:C:T_TOPMed5ALL	TOPMed5ALL	rs4474372	10	100164571	C	T	'PYROXD2		intronic			4	1.394	0.352649	23599	23362	7538	1000	proFR												6	9	6	6		x
rs4475861:100164989:C:T	10	100164989	2.51e-15	snp	N6-Methyl-L-lysine	10:98405232:C:T	10:98405232:C:T_TOPMed5ALL	TOPMed5ALL	rs4475861	10	100164989	C	T	'PYROXD2		intronic			5	0.43	0.371032	22557	23441	8500	429													6	8	6	6		x
rs2147901:100165496:C:A	10	100165496	2.4e-16	snp	N6-Methyl-L-lysine	10:98405739:C:A	10:98405739:C:A_TOPMed5ALL	TOPMed5ALL	rs2147901	10	100165496	C	A	'PYROXD2		intronic			1f	-0.187	0.378785	22186	23338	8974	472	open												6	5	6	6		x
rs10732782:100166506:C:A	10	100166506	3.53e-16	snp	N6-Methyl-L-lysine	10:98406749:C:A	10:98406749:C:A_TOPMed5ALL	TOPMed5ALL	rs10732782	10	100166506	C	A	'PYROXD2		intronic			7	-0.228	0.352814	23592	23358	7549														6	6	6	6		x
rs7910973:100166732:G:A	10	100166732	3.82e-16	snp	N6-Methyl-L-lysine	10:98406975:G:A	10:98406975:G:A_TOPMed5ALL	TOPMed5ALL	rs7910973	10	100166732	G	A	'PYROXD2		intronic			5	-0.131	0.351381	23672	23349	7474											2.65			6	6	6	6		x
rs7911036:100167015:A:T	10	100167015	3.53e-16	snp	N6-Methyl-L-lysine	10:98407258:A:T	10:98407258:A:T_TOPMed5ALL	TOPMed5ALL	rs7911036	10	100167015	A	T	'PYROXD2		intronic			5	-0.077	0.352851	23588	23362	7549	301													6	11	6	6		x
rs10883090:100167236:G:C	10	100167236	3.55e-16	snp	N6-Methyl-L-lysine	10:98407479:G:C	10:98407479:G:C_TOPMed5ALL	TOPMed5ALL	rs10883090	10	100167236	G	C	'PYROXD2		intronic			5	-0.16	0.352834	23588	23356	7549														6	6	6	6		x
rs10883091:100167239:C:T	10	100167239	3.96e-16	snp	N6-Methyl-L-lysine	10:98407482:C:T	10:98407482:C:T_TOPMed5ALL	TOPMed5ALL	rs10883091	10	100167239	C	T	'PYROXD2		intronic			5	-0.22	0.371653	22542	23397	8554														6	6	6	6
rs10883092:100167276:A:C	10	100167276	3.96e-16	snp	N6-Methyl-L-lysine	10:98407519:A:C	10:98407519:A:C_TOPMed5ALL	TOPMed5ALL	rs10883092	10	100167276	A	C	'PYROXD2		intronic			5	-0.205	0.372582	22488	23400	8602														6	6	6	6
rs11189595:100167322:C:T	10	100167322	1.96e-12	snp	N6-Methyl-L-lysine	10:98407565:C:T	10:98407565:C:T_TOPMed5ALL	TOPMed5ALL	rs11189595	10	100167322	C	T	'PYROXD2		intronic			5	-0.192	0.222301	33310	18129	3048														6	6	6	6		x
rs12763326:100167396:G:A	10	100167396	4.68e-16	snp	N6-Methyl-L-lysine	10:98407639:G:A	10:98407639:G:A_TOPMed5ALL	TOPMed5ALL	rs12763326	10	100167396	G	A	'PYROXD2		exonic	synonymous	R86R	1f	-0.1	0.352813	23588	23357	7547														6	6	6	6		x
rs45523432:100167436:T:C	10	100167436	3.53e-16	snp	N6-Methyl-L-lysine																																						x
rs12763044:100167451:C:G	10	100167451	3.53e-16	snp	N6-Methyl-L-lysine																																						x
rs7091709:100167605:G:A	10	100167605	1.43e-16	snp	N6-Methyl-L-lysine																																						x
rs942810:100167860:G:C	10	100167860	2.03e-37	snp	N6-Methyl-L-lysine	10:98408103:G:C	10:98408103:G:C_TOPMed5ALL	TOPMed5ALL	rs942810	10	100167860	G	C	'PYROXD2		intronic			6	-0.256	0.487841	16319	23173	14994														6	6	6	6		x
rs942809:100168001:G:A	10	100168001	2.37e-16	snp	N6-Methyl-L-lysine	10:98408244:G:A	10:98408244:G:A_TOPMed5ALL	TOPMed5ALL	rs942809	10	100168001	G	A	'PYROXD2		intronic			5	-0.169	0.379078	22168	23342	8988														6	6	6	11		x
rs942808:100168102:C:A	10	100168102	3.53e-16	snp	N6-Methyl-L-lysine	10:98408345:C:A	10:98408345:C:A_TOPMed5ALL	TOPMed5ALL	rs942808	10	100168102	C	A	'PYROXD2		intronic			5	-0.21	0.353126	23580	23348	7571														6	6	6	11		x
rs942807:100168219:G:A	10	100168219	3.63e-16	snp	N6-Methyl-L-lysine	10:98408462:G:A	10:98408462:G:A_TOPMed5ALL	TOPMed5ALL	rs942807	10	100168219	G	A	'PYROXD2		intronic			7	-0.173	0.354153	23508	23380	7611														6	6	6	11		x
rs942806:100168248:G:A	10	100168248	3.53e-16	snp	N6-Methyl-L-lysine	10:98408491:G:A	10:98408491:G:A_TOPMed5ALL	TOPMed5ALL	rs942806	10	100168248	G	A	'PYROXD2		intronic			7	-0.148	0.352832	23588	23364	7547														6	6	6	11		x
rs942805:100168372:G:A	10	100168372	3.53e-16	snp	N6-Methyl-L-lysine	10:98408615:G:A	10:98408615:G:A_TOPMed5ALL	TOPMed5ALL	rs942805	10	100168372	G	A	'PYROXD2		intronic			5	-0.142	0.352484	23607	23364	7528														6	6	6	11		x
rs942804:100168499:C:A	10	100168499	3.29e-16	snp	N6-Methyl-L-lysine	10:98408742:C:A	10:98408742:C:A_TOPMed5ALL	TOPMed5ALL	rs942804	10	100168499	C	A	'PYROXD2		intronic			5	-0.171	0.352731	23593	23365	7541														6	6	6	11		x
rs942803:100168631:G:T	10	100168631	8.82e-17	snp	N6-Methyl-L-lysine	10:98408874:G:T	10:98408874:G:T_TOPMed5ALL	TOPMed5ALL	rs942803	10	100168631	G	T	'PYROXD2		intronic			3a	0.19	0.369667	22671	23363	8465											3.36			6	6	6	11		x
rs12259939:100169021:T:C	10	100169021	9.2e-17	snp	N6-Methyl-L-lysine	10:98409264:T:C	10:98409264:T:C_TOPMed5ALL	TOPMed5ALL	rs12259939	10	100169021	T	C	'PYROXD2		intronic			5	0.78	0.369637	22671	23365	8462	257													6	5	6	11		x
rs9787550:100169051:C:T	10	100169051	3.58e-16	snp	N6-Methyl-L-lysine	10:98409294:C:T	10:98409294:C:T_TOPMed5ALL	TOPMed5ALL	rs9787550	10	100169051	C	T	'PYROXD2		intronic			5	0.766	0.35275	23592	23365	7542	257													6	5	6	11		x
rs7923729:100169465:C:T	10	100169465	9.1e-17	snp	N6-Methyl-L-lysine	10:98409708:C:T	10:98409708:C:T_TOPMed5ALL	TOPMed5ALL	rs7923729	10	100169465	C	T	'PYROXD2		intronic			7	-0.257	0.369539	22678	23363	8458														6	5	6	6		x
rs9804285:100169472:C:T	10	100169472	2.53e-17	snp	N6-Methyl-L-lysine	10:98409715:C:T	10:98409715:C:T_TOPMed5ALL	TOPMed5ALL	rs9804285	10	100169472	C	T	'PYROXD2		intronic			7	-0.212	0.369576	22674	23367	8458														6	5	6	6		x
rs6584197:100169685:G:A	10	100169685	2.47e-16	snp	N6-Methyl-L-lysine	10:98409928:G:A	10:98409928:G:A_TOPMed5ALL	TOPMed5ALL	rs6584197	10	100169685	G	A	'PYROXD2		intronic			7	-0.247	0.38875	21708	23209	9582														6	5	6	6		x
rs6584198:100169906:G:C	10	100169906	9.11e-17	snp	N6-Methyl-L-lysine	10:98410149:G:C	10:98410149:G:C_TOPMed5ALL	TOPMed5ALL	rs6584198	10	100169906	G	C	'PYROXD2		intronic			6	-0.204	0.369658	22676	23354	8469														6	5	6	11		x
rs6584199:100169983:A:G	10	100169983	9.11e-17	snp	N6-Methyl-L-lysine	10:98410226:A:G	10:98410226:A:G_TOPMed5ALL	TOPMed5ALL	rs6584199	10	100169983	A	G	'PYROXD2		intronic			7	-0.193	0.37008	22659	23342	8498														6	5	6	11		x
rs6584200:100170037:A:G	10	100170037	9.12e-17	snp	N6-Methyl-L-lysine	10:98410280:A:G	10:98410280:A:G_TOPMed5ALL	TOPMed5ALL	rs6584200	10	100170037	A	G	'PYROXD2		intronic			5	-0.175	0.369667	22678	23349	8472														6	5	6	11		x
rs6584201:100170209:T:C	10	100170209	9.15e-17	snp	N6-Methyl-L-lysine	10:98410452:T:C	10:98410452:T:C_TOPMed5ALL	TOPMed5ALL	rs6584201	10	100170209	T	C	'PYROXD2		intronic			5	-0.21	0.369472	22686	23353	8459	178													6	5	6	11		x
rs6584202	10	100170383	2.47e-16	snp	N6-Methyl-L-lysine	10:98410626:G:A	10:98410626:G:A_TOPMed5ALL	TOPMed5ALL	rs6584202	10	100170383	G	A	'PYROXD2		intronic			5	-0.226	0.388792	21712	23194	9591														6	5	6	11		x
rs7896828:100170507:A:T	10	100170507	1.95e-37	snp	N6-Methyl-L-lysine	10:98410750:A:T	10:98410750:A:T_TOPMed5ALL	TOPMed5ALL	rs7896828	10	100170507	A	T	'PYROXD2		intronic			5	-0.157	0.491972	16203	22966	15328	257													6	5	6	11		x
rs3814140:100170762:C:T	10	100170762	9.11e-17	snp	N6-Methyl-L-lysine	10:98411005:C:T	10:98411005:C:T_TOPMed5ALL	TOPMed5ALL	rs3814140	10	100170762	C	T	'PYROXD2		intronic			6	-0.196	0.369316	22697	23348	8453														6	5	6	11		x
rs3814141:100171028:G:A	10	100171028	3.45e-13	snp	N6-Methyl-L-lysine	10:98411271:G:A	10:98411271:G:A_TOPMed5ALL	TOPMed5ALL	rs3814141	10	100171028	G	A	'PYROXD2		intronic			5	-0.155	0.275703	28845	21254	4398	172													6	8	6	11		x
rs3814142:100171104:C:G	10	100171104	9.11e-17	snp	N6-Methyl-L-lysine	10:98411347:C:G	10:98411347:C:G_TOPMed5ALL	TOPMed5ALL	rs3814142	10	100171104	C	G	'PYROXD2		intronic			5	-0.177	0.369142	22706	23344	8444	172													6	8	6	11		x
rs3829853:100171174:A:G	10	100171174	9.11e-17	snp	N6-Methyl-L-lysine	10:98411417:A:G	10:98411417:A:G_TOPMed5ALL	TOPMed5ALL	rs3829853	10	100171174	A	G	'PYROXD2		intronic			5	-0.115	0.369105	22706	23348	8440	172										3.43			6	8	6	11		x
rs10748728:100171198:C:T	10	100171198	9.11e-17	snp	N6-Methyl-L-lysine	10:98411441:C:T	10:98411441:C:T_TOPMed5ALL	TOPMed5ALL	rs10748728	10	100171198	C	T	'PYROXD2		intronic			5	-0.161	0.369036	22710	23345	8437	172													6	8	6	11		x
rs10748729:100171371:G:C	10	100171371	9.11e-17	snp	N6-Methyl-L-lysine	10:98411614:G:C	10:98411614:G:C_TOPMed5ALL	TOPMed5ALL	rs10748729	10	100171371	G	C	'PYROXD2		intronic			5	-0.145	0.369048	22708	23354	8435	649													6	11	6	9		x
rs10748730:100171440:C:T	10	100171440	9.11e-17	snp	N6-Methyl-L-lysine	10:98411683:C:T	10:98411683:C:T_TOPMed5ALL	TOPMed5ALL	rs10748730	10	100171440	C	T	'PYROXD2		intronic			5	-0.125	0.369066	22707	23354	8436	649													6	11	6	9		x
rs7909131:100171471:A:G	10	100171471	1.87e-37	snp	N6-Methyl-L-lysine	10:98411714:A:G	10:98411714:A:G_TOPMed5ALL	TOPMed5ALL	rs7909131	10	100171471	A	G	'PYROXD2		intronic			5	-0.135	0.491908	16211	22958	15329	649													6	11	6	9		x
rs10736129:100171571:A:G	10	100171571	9.11e-17	snp	N6-Methyl-L-lysine	10:98411814:A:G	10:98411814:A:G_TOPMed5ALL	TOPMed5ALL	rs10736129	10	100171571	A	G	'PYROXD2		intronic			1f	0.15	0.369117	22705	23355	8439	649	open												6	11	6	9		x
rs7909822:100172035:A:C	10	100172035	2.47e-16	snp	N6-Methyl-L-lysine	10:98412278:A:C	10:98412278:A:C_TOPMed5ALL	TOPMed5ALL	rs7909822	10	100172035	A	C	'PYROXD2		intronic			5	-0.03	0.388473	21730	23194	9574	163													6	11	6	11		x
rs7910014:100172110:C:T	10	100172110	9.11e-17	snp	N6-Methyl-L-lysine	10:98412353:C:T	10:98412353:C:T_TOPMed5ALL	TOPMed5ALL	rs7910014	10	100172110	C	T	'PYROXD2		intronic			5	0.084	0.368823	22719	23359	8421	163													6	11	6	11		x
rs7910247:100172252:C:T	10	100172252	9.11e-17	snp	N6-Methyl-L-lysine	10:98412495:C:T	10:98412495:C:T_TOPMed5ALL	TOPMed5ALL	rs7910247	10	100172252	C	T	'PYROXD2		intronic			5	0.051	0.368809	22715	23366	8416														6	11	6	11		x
rs7913541	10	100172479	9.11e-17	snp	N6-Methyl-L-lysine	10:98412722:A:G	10:98412722:A:G_TOPMed5ALL	TOPMed5ALL	rs7913541	10	100172479	A	G	'PYROXD2		intronic			4	-0.022	0.371053	22594	23366	8539	135													6	11	6	11		x
rs4258311:100173328:G:A	10	100173328	9.88e-17	snp	N6-Methyl-L-lysine																																						x
rs6584203:100173428:G:A	10	100173428	9.11e-17	snp	N6-Methyl-L-lysine	10:98413671:G:A	10:98413671:G:A_TOPMed5ALL	TOPMed5ALL	rs6584203	10	100173428	G	A	'PYROXD2		intronic			7	-0.322	0.369878	22653	23376	8470														6	6	6	6		x
[truncated: 1,237 more rows]

## Sheet: Sensitivity Analysis
Supplemental Table 1. Sensitivity Analysis Comparison
[truncated: 426 more rows]

## Sheet: Previously identified hits
Supplemental Table 1. Previously reported associations with lead SNPs or in SNPs in high LD*
[truncated: 52 more rows]
